# Supplementary material for: Site-selective radical reactions of kinetically stable open-shell singlet diradicaloid difluorenoheteroles with tributyltin hydride and azo-based radical initiators
Source: Chem Sci. 2023 May 2;14(22):5974–82. doi: 10.1039/d3sc00381g (PMC10246680; doi:10.1039/d3sc00381g)
Supplement: SC-014-D3SC00381G-s002 [file SC-014-D3SC00381G-s002.cif]

# Electronic Supplementary Material (ESI) for Chemical Science.
# This journal is © The Royal Society of Chemistry 2023

####################################################################### 
# 
# This file contains crystal structure data downloaded from the 
# Cambridge Structural Database (CSD) hosted by the Cambridge 
# Crystallographic Data Centre (CCDC).
# 
# Full information about CCDC data access policies and citation 
# guidelines are available at http://www.ccdc.cam.ac.uk/access/V1 
# 
# Audit and citation data items may have been added by the CCDC. 
# Please retain this information to preserve the provenance of 
# this file and to allow appropriate attribution of the data. 
# 
#######################################################################

data_kato2101f
_database_code_depnum_ccdc_archive 'CCDC 2231637'
loop_
_audit_author_name
_audit_author_address
'Taisuke Matsumoto '
;Kyushu University
Japan
;
_audit_update_record             
;
2022-12-20 deposited with the CCDC.	2023-05-15 downloaded from the CCDC.
;
_audit_creation_date             2021-01-22
_audit_creation_method           
;
Olex2 1.3
(compiled 2020.11.12 svn.r5f609507 for OlexSys, GUI svn.r6226)
;
_shelx_SHELXL_version_number     2018/3
_chemical_name_common            ?
_chemical_name_systematic        ?
_chemical_formula_moiety         'C52 H46 N2 S, C2 H3 N'
_chemical_formula_sum            'C54 H49 N3 S'
_chemical_formula_weight         772.02
_chemical_melting_point          ?
_chemical_oxdiff_formula         'C11 H10 N O'
loop_
_atom_type_symbol
_atom_type_description
_atom_type_scat_dispersion_real
_atom_type_scat_dispersion_imag
_atom_type_scat_source
C C 0.0033 0.0016 'International Tables Vol C Tables 4.2.6.8 and 6.1.1.4'
H H 0.0000 0.0000 'International Tables Vol C Tables 4.2.6.8 and 6.1.1.4'
N N 0.0061 0.0033 'International Tables Vol C Tables 4.2.6.8 and 6.1.1.4'
S S 0.1246 0.1234 'International Tables Vol C Tables 4.2.6.8 and 6.1.1.4'

_shelx_space_group_comment       
;
The symmetry employed for this shelxl refinement is uniquely defined
by the following loop, which should always be used as a source of
symmetry information in preference to the above space-group names.
They are only intended as comments.
;
_space_group_crystal_system      triclinic
_space_group_IT_number           2
_space_group_name_H-M_alt        'P -1'
_space_group_name_Hall           '-P 1'
loop_
_space_group_symop_operation_xyz
'x, y, z'
'-x, -y, -z'

_cell_length_a                   11.0183(8)
_cell_length_b                   14.4087(10)
_cell_length_c                   17.3579(9)
_cell_angle_alpha                65.994(6)
_cell_angle_beta                 87.485(5)
_cell_angle_gamma                71.975(6)
_cell_volume                     2383.1(3)
_cell_formula_units_Z            2
_cell_measurement_reflns_used    7707
_cell_measurement_temperature    113
_cell_measurement_theta_max      30.0660
_cell_measurement_theta_min      2.1760
_shelx_estimated_absorpt_T_max   0.998
_shelx_estimated_absorpt_T_min   0.979
_exptl_absorpt_coefficient_mu    0.104
_exptl_absorpt_correction_T_max  1.00000
_exptl_absorpt_correction_T_min  0.72482
_exptl_absorpt_correction_type   multi-scan
_exptl_absorpt_process_details   
;
CrysAlisPro 1.171.40.67a (Rigaku Oxford Diffraction, 2019)
Empirical absorption correction using spherical harmonics,
 implemented in SCALE3 ABSPACK scaling algorithm.
;
_exptl_absorpt_special_details   ?
_exptl_crystal_colour            colourless
_exptl_crystal_colour_primary    colourless
_exptl_crystal_density_diffrn    1.076
_exptl_crystal_density_meas      ?
_exptl_crystal_density_method    ?
_exptl_crystal_description       prism
_exptl_crystal_F_000             820
_exptl_crystal_size_max          0.2
_exptl_crystal_size_mid          0.03
_exptl_crystal_size_min          0.02
_exptl_transmission_factor_max   ?
_exptl_transmission_factor_min   ?
_diffrn_reflns_av_R_equivalents  0.1182
_diffrn_reflns_av_unetI/netI     0.1385
_diffrn_reflns_Laue_measured_fraction_full 1.000
_diffrn_reflns_Laue_measured_fraction_max 0.998
_diffrn_reflns_limit_h_max       13
_diffrn_reflns_limit_h_min       -14
_diffrn_reflns_limit_k_max       18
_diffrn_reflns_limit_k_min       -18
_diffrn_reflns_limit_l_max       22
_diffrn_reflns_limit_l_min       -22
_diffrn_reflns_number            39193
_diffrn_reflns_point_group_measured_fraction_full 1.000
_diffrn_reflns_point_group_measured_fraction_max 0.998
_diffrn_reflns_theta_full        25.242
_diffrn_reflns_theta_max         27.485
_diffrn_reflns_theta_min         1.952
_diffrn_ambient_temperature      113
_diffrn_detector                 'CCD plate'
_diffrn_detector_area_resol_mean 28.5714
_diffrn_detector_type            'Rigaku Saturn70 area detector'
_diffrn_measured_fraction_theta_full 1.000
_diffrn_measured_fraction_theta_max 0.998
_diffrn_measurement_details      
;
List of Runs (angles in degrees, time in seconds):

  # Type    Start    End  Width  t~exp~   \w     \q     \k     \f   Frames
#--------------------------------------------------------------------------
  1  \w   -110.00  70.00   0.50   40.00    --  -20.00  45.00 180.00  360
  2  \w   -110.00  70.00   0.50   40.00    --  -20.00  45.00 270.00  360
  3  \w   -110.00  70.00   0.50   40.00    --  -20.00  45.00  90.00  360
  4  \w   -110.00  70.00   0.50   40.00    --  -20.00  45.00   0.00  360
;
_diffrn_measurement_device       'abstract diffractometer'
_diffrn_measurement_device_type  
'dtrek-CrysAlisPro-abstract goniometer imported rigaku-d*trek images'
_diffrn_measurement_method       '\w scans'
_diffrn_orient_matrix_type       
'CrysAlisPro convention (1999,Acta A55,543-557)'
_diffrn_orient_matrix_UB_11      0.0157127000
_diffrn_orient_matrix_UB_12      -0.0412906000
_diffrn_orient_matrix_UB_13      -0.0145922000
_diffrn_orient_matrix_UB_21      -0.0144576000
_diffrn_orient_matrix_UB_22      0.0391030000
_diffrn_orient_matrix_UB_23      -0.0424712000
_diffrn_orient_matrix_UB_31      0.0645614000
_diffrn_orient_matrix_UB_32      -0.0003312000
_diffrn_orient_matrix_UB_33      -0.0014920000
_diffrn_radiation_detector       CCD
_diffrn_radiation_monochromator  graphite
_diffrn_radiation_probe          x-ray
_diffrn_radiation_type           'Mo K\a'
_diffrn_radiation_wavelength     0.71073
_diffrn_source                   'fine-focus sealed X-ray tube'
_diffrn_source_current           16.0000
_diffrn_source_power             0.8000
_diffrn_source_type              'Enhance (Mo) X-ray Source'
_diffrn_source_voltage           50.0000
_reflns_Friedel_coverage         0.000
_reflns_Friedel_fraction_full    .
_reflns_Friedel_fraction_max     .
_reflns_number_gt                5540
_reflns_number_total             10929
_reflns_odcompleteness_completeness 99.83
_reflns_odcompleteness_iscentric 1
_reflns_odcompleteness_theta     27.42
_reflns_special_details          
;
 Reflections were merged by SHELXL according to the crystal
 class for the calculation of statistics and refinement.
 
 Structure factors included contributions from the .fab file.
 
 _reflns_Friedel_fraction is defined as the number of unique
 Friedel pairs measured divided by the number that would be
 possible theoretically, ignoring centric projections and
 systematic absences.
;
_reflns_threshold_expression     'I > 2\s(I)'
_computing_cell_refinement       'CrysAlisPro 1.171.40.67a (Rigaku OD, 2019)'
_computing_data_collection       'CrysAlisPro 1.171.40.67a (Rigaku OD, 2019)'
_computing_data_reduction        'CrysAlisPro 1.171.40.67a (Rigaku OD, 2019)'
_computing_molecular_graphics    'Olex2 1.3 (Dolomanov et al., 2009)'
_computing_publication_material  'Olex2 1.3 (Dolomanov et al., 2009)'
_computing_structure_refinement  'SHELXL 2018/3 (Sheldrick, 2015)'
_computing_structure_solution    'SHELXT 2018/2 (Sheldrick, 2018)'
_refine_diff_density_max         0.485
_refine_diff_density_min         -0.470
_refine_diff_density_rms         0.065
_refine_ls_extinction_coef       .
_refine_ls_extinction_method     none
_refine_ls_goodness_of_fit_ref   0.975
_refine_ls_hydrogen_treatment    constr
_refine_ls_matrix_type           full
_refine_ls_number_parameters     545
_refine_ls_number_reflns         10929
_refine_ls_number_restraints     0
_refine_ls_R_factor_all          0.1642
_refine_ls_R_factor_gt           0.0884
_refine_ls_restrained_S_all      0.975
_refine_ls_shift/su_max          0.000
_refine_ls_shift/su_mean         0.000
_refine_ls_structure_factor_coef Fsqd
_refine_ls_weighting_details     
'w=1/[\s^2^(Fo^2^)+(0.1186P)^2^] where P=(Fo^2^+2Fc^2^)/3'
_refine_ls_weighting_scheme      calc
_refine_ls_wR_factor_gt          0.2055
_refine_ls_wR_factor_ref         0.2488
_refine_special_details          ?
_olex2_refinement_description    
;
1. Fixed Uiso
 At 1.2 times of:
  All C(H) groups
 At 1.5 times of:
  All C(H,H,H) groups
2. Others
 Sof(H50A)=Sof(H50B)=Sof(H50C)=Sof(N3)=1-FVAR(1)
 Sof(H52A)=Sof(H52B)=Sof(H52C)=Sof(N2)=FVAR(1)
3.a Ternary CH refined with riding coordinates:
 C18(H18), C9(H9)
3.b Aromatic/amide H refined with riding coordinates:
 C23(H23), C20(H20), C21(H21), C4(H4), C29(H29), C15(H15), C40(H40), C11(H11),
 C6(H6), C7(H7), C12(H12), C31(H31), C16(H16), C38(H38)
3.c Idealised Me refined as rotating group:
 C33(H33A,H33B,H33C), C44(H44A,H44B,H44C), C51(H51A,H51B,H51C), C52(H52A,H52B,
 H52C), C50(H50A,H50B,H50C), C43(H43A,H43B,H43C), C35(H35A,H35B,H35C), C34(H34A,
 H34B,H34C), C47(H47A,H47B,H47C), C48(H48A,H48B,H48C), C42(H42A,H42B,H42C),
 C53(H53A,H53B,H53C)
;
_atom_sites_solution_hydrogens   geom
_atom_sites_solution_primary     dual
_atom_sites_solution_secondary   ?
loop_
_atom_site_label
_atom_site_type_symbol
_atom_site_fract_x
_atom_site_fract_y
_atom_site_fract_z
_atom_site_U_iso_or_equiv
_atom_site_adp_type
_atom_site_occupancy
_atom_site_site_symmetry_order
_atom_site_calc_flag
_atom_site_refinement_flags_posn
_atom_site_refinement_flags_adp
_atom_site_refinement_flags_occupancy
_atom_site_disorder_assembly
_atom_site_disorder_group
S1 S 0.35382(8) 0.47118(6) 0.50399(5) 0.0324(2) Uani 1 1 d . . . . .
C3 C 0.3554(3) 0.5073(3) 0.29616(19) 0.0308(8) Uani 1 1 d . . . . .
C19 C 0.3233(3) 0.4141(3) 0.7935(2) 0.0327(8) Uani 1 1 d . . . . .
C41 C 0.2012(3) 0.6035(3) 0.8880(2) 0.0349(8) Uani 1 1 d . . . . .
C24 C 0.3424(3) 0.4039(3) 0.71714(19) 0.0311(8) Uani 1 1 d . . . . .
C26 C 0.3241(3) 0.5479(3) 0.5621(2) 0.0305(8) Uani 1 1 d . . . . .
C13 C 0.2993(3) 0.6792(2) 0.42249(19) 0.0318(8) Uani 1 1 d . . . . .
C18 C 0.2961(3) 0.5290(3) 0.7809(2) 0.0347(8) Uani 1 1 d . . . . .
H18 H 0.373666 0.533437 0.805214 0.042 Uiso 1 1 calc R U . . .
C8 C 0.3413(3) 0.5570(3) 0.20805(19) 0.0326(8) Uani 1 1 d . . . . .
C14 C 0.2955(3) 0.6581(3) 0.5118(2) 0.0339(8) Uani 1 1 d . . . . .
C23 C 0.3726(3) 0.3056(2) 0.71352(19) 0.0313(8) Uani 1 1 d . . . . .
H23 H 0.386088 0.300488 0.660767 0.038 Uiso 1 1 calc R U . . .
C2 C 0.3337(3) 0.5896(2) 0.32803(19) 0.0320(8) Uani 1 1 d . . . . .
C20 C 0.3325(3) 0.3235(3) 0.8676(2) 0.0359(8) Uani 1 1 d . . . . .
H20 H 0.318724 0.329181 0.920124 0.043 Uiso 1 1 calc R U . . .
C25 C 0.3215(3) 0.5112(3) 0.65014(19) 0.0289(7) Uani 1 1 d . . . . .
C5 C 0.4001(3) 0.3355(3) 0.2927(2) 0.0363(8) Uani 1 1 d . . . . .
C21 C 0.3618(3) 0.2250(3) 0.8639(2) 0.0369(8) Uani 1 1 d . . . . .
H21 H 0.367549 0.163211 0.914459 0.044 Uiso 1 1 calc R U . . .
C10 C 0.3078(3) 0.6900(3) 0.25940(19) 0.0333(8) Uani 1 1 d . . . . .
C4 C 0.3857(3) 0.3967(3) 0.3387(2) 0.0345(8) Uani 1 1 d . . . . .
H4 H 0.396364 0.363375 0.398899 0.041 Uiso 1 1 calc R U . . .
C29 C 0.1384(4) 0.8704(3) -0.0391(2) 0.0406(9) Uani 1 1 d . . . . .
H29 H 0.158858 0.907104 -0.094801 0.049 Uiso 1 1 calc R U . . .
C28 C 0.2387(3) 0.8026(3) 0.0243(2) 0.0333(8) Uani 1 1 d . . . . .
C1 C 0.3288(3) 0.5860(3) 0.40964(19) 0.0329(8) Uani 1 1 d . . . . .
C9 C 0.3179(3) 0.6759(3) 0.17715(19) 0.0336(8) Uani 1 1 d . . . . .
H9 H 0.398321 0.689751 0.153902 0.040 Uiso 1 1 calc R U . . .
C49 C 0.4095(3) 0.1038(3) 0.7868(2) 0.0373(8) Uani 1 1 d . . . . .
C22 C 0.3835(3) 0.2140(3) 0.7871(2) 0.0335(8) Uani 1 1 d . . . . .
C15 C 0.2640(3) 0.7311(3) 0.5488(2) 0.0370(8) Uani 1 1 d . . . . .
H15 H 0.244112 0.805538 0.514120 0.044 Uiso 1 1 calc R U . . .
C40 C 0.0985(3) 0.6344(3) 0.9317(2) 0.0379(8) Uani 1 1 d . . . . .
H40 H 0.112558 0.656027 0.974571 0.046 Uiso 1 1 calc R U . . .
C36 C 0.1816(3) 0.5708(3) 0.8245(2) 0.0350(8) Uani 1 1 d . . . . .
C11 C 0.2804(3) 0.7832(3) 0.2716(2) 0.0361(8) Uani 1 1 d . . . . .
H11 H 0.264625 0.850247 0.224196 0.043 Uiso 1 1 calc R U . . .
C6 C 0.3818(3) 0.3867(3) 0.2041(2) 0.0375(8) Uani 1 1 d . . . . .
H6 H 0.389644 0.345034 0.172400 0.045 Uiso 1 1 calc R U . . .
C17 C 0.2894(3) 0.5868(3) 0.6853(2) 0.0352(8) Uani 1 1 d . . . . .
C7 C 0.3526(3) 0.4964(3) 0.1619(2) 0.0377(8) Uani 1 1 d . . . . .
H7 H 0.340428 0.530000 0.101817 0.045 Uiso 1 1 calc R U . . .
C30 C 0.0125(4) 0.8862(3) -0.0248(2) 0.0426(9) Uani 1 1 d . . . . .
C12 C 0.2758(3) 0.7790(3) 0.3523(2) 0.0377(8) Uani 1 1 d . . . . .
H12 H 0.257007 0.843016 0.360671 0.045 Uiso 1 1 calc R U . . .
C31 C -0.0147(4) 0.8300(3) 0.0567(2) 0.0452(9) Uani 1 1 d . . . . .
H31 H -0.101761 0.838713 0.067979 0.054 Uiso 1 1 calc R U . . .
C27 C 0.2087(3) 0.7486(3) 0.1071(2) 0.0363(8) Uani 1 1 d . . . . .
C33 C 0.3747(3) 0.7910(3) 0.0024(2) 0.0452(10) Uani 1 1 d . . . . .
H33A H 0.376150 0.819884 -0.059297 0.068 Uiso 1 1 calc R U . . .
H33B H 0.426326 0.715030 0.027464 0.068 Uiso 1 1 calc R U . . .
H33C H 0.410179 0.830607 0.024769 0.068 Uiso 1 1 calc R U . . .
C16 C 0.2614(3) 0.6956(3) 0.6358(2) 0.0380(8) Uani 1 1 d . . . . .
H16 H 0.240903 0.745218 0.661205 0.046 Uiso 1 1 calc R U . . .
C39 C -0.0211(4) 0.6347(3) 0.9151(2) 0.0423(9) Uani 1 1 d . . . . .
C32 C 0.0809(3) 0.7615(3) 0.1220(2) 0.0416(9) Uani 1 1 d . . . . .
C44 C 0.3300(3) 0.6062(3) 0.9094(2) 0.0444(9) Uani 1 1 d . . . . .
H44A H 0.322895 0.636670 0.951305 0.067 Uiso 1 1 calc R U . . .
H44B H 0.360716 0.650494 0.858094 0.067 Uiso 1 1 calc R U . . .
H44C H 0.390716 0.533137 0.932956 0.067 Uiso 1 1 calc R U . . .
C37 C 0.0579(3) 0.5745(3) 0.8051(2) 0.0438(9) Uani 1 1 d . . . . .
C51 C 0.2873(3) 0.0713(3) 0.8034(2) 0.0463(10) Uani 1 1 d . . . . .
H51A H 0.261469 0.067323 0.859166 0.069 Uiso 1 1 calc R U . . .
H51B H 0.304037 0.001074 0.802159 0.069 Uiso 1 1 calc R U . . .
H51C H 0.218343 0.124735 0.759629 0.069 Uiso 1 1 calc R U . . .
C45 C 0.4342(4) 0.2136(3) 0.3346(2) 0.0440(9) Uani 1 1 d . . . . .
C46 C 0.5510(4) 0.1683(3) 0.2984(3) 0.0574(11) Uani 1 1 d . . . . .
C38 C -0.0404(3) 0.6052(3) 0.8508(2) 0.0468(10) Uani 1 1 d . . . . .
H38 H -0.123752 0.606087 0.837923 0.056 Uiso 1 1 calc R U . . .
N1 N 0.6385(4) 0.1377(3) 0.2680(3) 0.0815(13) Uani 1 1 d . . . . .
C52 C 0.4544(4) 0.1012(3) 0.7027(2) 0.0519(11) Uani 1 1 d . . . . .
H52A H 0.385239 0.148609 0.657287 0.078 Uiso 0.781(8) 1 calc R U P A 1
H52B H 0.476953 0.027823 0.707029 0.078 Uiso 0.781(8) 1 calc R U P A 1
H52C H 0.529582 0.125634 0.689950 0.078 Uiso 0.781(8) 1 calc R U P A 1
C50 C 0.5120(4) 0.0229(3) 0.8555(3) 0.0541(11) Uani 1 1 d . . . . .
H50A H 0.590177 0.043367 0.846385 0.081 Uiso 0.219(8) 1 calc R U P A 2
H50B H 0.529829 -0.047705 0.854792 0.081 Uiso 0.219(8) 1 calc R U P A 2
H50C H 0.483398 0.019954 0.910478 0.081 Uiso 0.219(8) 1 calc R U P A 2
C43 C -0.1312(4) 0.6654(3) 0.9645(3) 0.0553(11) Uani 1 1 d . . . . .
H43A H -0.159890 0.603379 0.995962 0.083 Uiso 1 1 calc R U . . .
H43B H -0.202284 0.724067 0.925174 0.083 Uiso 1 1 calc R U . . .
H43C H -0.102826 0.688808 1.004202 0.083 Uiso 1 1 calc R U . . .
C35 C 0.0411(4) 0.7050(4) 0.2094(2) 0.0605(12) Uani 1 1 d . . . . .
H35A H 0.050923 0.740025 0.245590 0.091 Uiso 1 1 calc R U . . .
H35B H 0.095399 0.629722 0.234527 0.091 Uiso 1 1 calc R U . . .
H35C H -0.048724 0.708714 0.204309 0.091 Uiso 1 1 calc R U . . .
C34 C -0.0938(4) 0.9623(3) -0.0929(3) 0.0599(12) Uani 1 1 d . . . . .
H34A H -0.151492 1.014040 -0.073715 0.090 Uiso 1 1 calc R U . . .
H34B H -0.141693 0.922148 -0.105267 0.090 Uiso 1 1 calc R U . . .
H34C H -0.057640 1.000529 -0.144172 0.090 Uiso 1 1 calc R U . . .
C47 C 0.4670(4) 0.1664(3) 0.4310(3) 0.0603(12) Uani 1 1 d . . . . .
H47A H 0.535020 0.190506 0.443019 0.090 Uiso 1 1 calc R U . . .
H47B H 0.496340 0.087924 0.453675 0.090 Uiso 1 1 calc R U . . .
H47C H 0.390546 0.190645 0.457583 0.090 Uiso 1 1 calc R U . . .
C48 C 0.3252(4) 0.1776(4) 0.3166(3) 0.0663(13) Uani 1 1 d . . . . .
H48A H 0.246601 0.210506 0.337254 0.099 Uiso 1 1 calc R U . . .
H48B H 0.348647 0.099322 0.345683 0.099 Uiso 1 1 calc R U . . .
H48C H 0.310897 0.199853 0.255497 0.099 Uiso 1 1 calc R U . . .
C42 C 0.0279(4) 0.5469(4) 0.7347(3) 0.0712(14) Uani 1 1 d . . . . .
H42A H 0.048547 0.595462 0.680950 0.107 Uiso 1 1 calc R U . . .
H42B H -0.063493 0.554679 0.730881 0.107 Uiso 1 1 calc R U . . .
H42C H 0.078998 0.472802 0.746500 0.107 Uiso 1 1 calc R U . . .
N2 N 0.5869(5) -0.0372(4) 0.9105(3) 0.079(2) Uani 0.781(8) 1 d . . P A 1
N4 N 0.1365(7) 1.0117(5) 0.3955(4) 0.151(3) Uani 1 1 d . . . . .
C54 C 0.0652(7) 1.0691(5) 0.3326(6) 0.132(3) Uani 1 1 d . . . . .
C53 C -0.0304(8) 1.1210(8) 0.2710(5) 0.194(4) Uani 1 1 d . . . . .
H53A H 0.003788 1.126734 0.216778 0.291 Uiso 1 1 calc R U . . .
H53B H -0.073310 1.193008 0.268337 0.291 Uiso 1 1 calc R U . . .
H53C H -0.092095 1.081536 0.282636 0.291 Uiso 1 1 calc R U . . .
N3 N 0.4764(15) 0.1058(11) 0.6365(9) 0.055(6) Uani 0.219(8) 1 d . . P A 2

loop_
_atom_site_aniso_label
_atom_site_aniso_U_11
_atom_site_aniso_U_22
_atom_site_aniso_U_33
_atom_site_aniso_U_23
_atom_site_aniso_U_13
_atom_site_aniso_U_12
S1 0.0479(6) 0.0290(4) 0.0149(4) -0.0059(3) 0.0038(3) -0.0097(4)
C3 0.0332(19) 0.0364(19) 0.0179(16) -0.0078(14) 0.0024(14) -0.0093(16)
C19 0.0317(19) 0.045(2) 0.0218(17) -0.0142(15) 0.0007(14) -0.0110(16)
C41 0.044(2) 0.040(2) 0.0221(17) -0.0126(15) 0.0086(15) -0.0175(17)
C24 0.037(2) 0.0366(19) 0.0165(15) -0.0085(14) 0.0046(14) -0.0119(16)
C26 0.0338(19) 0.0322(18) 0.0246(17) -0.0113(14) 0.0040(14) -0.0104(15)
C13 0.041(2) 0.0273(17) 0.0226(17) -0.0069(14) 0.0022(14) -0.0089(15)
C18 0.036(2) 0.047(2) 0.0225(17) -0.0165(15) 0.0028(14) -0.0113(17)
C8 0.0316(19) 0.043(2) 0.0182(16) -0.0093(15) 0.0004(14) -0.0088(16)
C14 0.040(2) 0.0339(19) 0.0228(17) -0.0099(15) 0.0011(15) -0.0077(16)
C23 0.038(2) 0.0347(19) 0.0178(16) -0.0087(14) 0.0059(14) -0.0111(16)
C2 0.043(2) 0.0268(17) 0.0209(16) -0.0071(14) 0.0024(14) -0.0084(15)
C20 0.036(2) 0.052(2) 0.0179(16) -0.0144(16) 0.0032(14) -0.0112(17)
C25 0.0278(18) 0.0339(18) 0.0221(16) -0.0101(14) 0.0025(13) -0.0081(15)
C5 0.039(2) 0.040(2) 0.0310(19) -0.0171(16) 0.0087(15) -0.0116(17)
C21 0.035(2) 0.050(2) 0.0163(16) -0.0065(15) 0.0045(14) -0.0122(17)
C10 0.038(2) 0.039(2) 0.0180(16) -0.0056(14) 0.0041(14) -0.0147(16)
C4 0.043(2) 0.0370(19) 0.0195(16) -0.0090(15) 0.0074(15) -0.0123(16)
C29 0.056(3) 0.0333(19) 0.0232(18) -0.0007(15) -0.0070(17) -0.0148(18)
C28 0.040(2) 0.0345(18) 0.0222(17) -0.0068(14) 0.0008(15) -0.0138(16)
C1 0.041(2) 0.0297(18) 0.0215(17) -0.0064(14) 0.0026(14) -0.0084(16)
C9 0.0344(19) 0.0377(19) 0.0162(16) -0.0024(14) 0.0002(14) -0.0068(16)
C49 0.041(2) 0.039(2) 0.0229(17) -0.0042(15) 0.0088(15) -0.0125(17)
C22 0.0322(19) 0.040(2) 0.0225(17) -0.0082(15) 0.0050(14) -0.0115(16)
C15 0.046(2) 0.0320(18) 0.0301(19) -0.0134(15) 0.0046(16) -0.0080(16)
C40 0.048(2) 0.044(2) 0.0276(18) -0.0175(16) 0.0115(16) -0.0198(18)
C36 0.042(2) 0.043(2) 0.0264(18) -0.0189(16) 0.0089(15) -0.0178(17)
C11 0.044(2) 0.0294(18) 0.0227(17) 0.0005(14) 0.0006(15) -0.0099(16)
C6 0.041(2) 0.053(2) 0.0273(18) -0.0241(17) 0.0112(15) -0.0171(18)
C17 0.039(2) 0.044(2) 0.0230(17) -0.0149(16) 0.0064(15) -0.0132(17)
C7 0.036(2) 0.050(2) 0.0231(17) -0.0132(16) 0.0048(15) -0.0111(17)
C30 0.047(2) 0.037(2) 0.036(2) -0.0128(17) -0.0097(17) -0.0042(18)
C12 0.044(2) 0.0295(18) 0.0303(19) -0.0074(15) 0.0005(16) -0.0062(16)
C31 0.040(2) 0.051(2) 0.040(2) -0.0202(19) -0.0004(17) -0.0046(18)
C27 0.043(2) 0.0365(19) 0.0221(17) -0.0053(15) -0.0010(15) -0.0117(17)
C33 0.055(2) 0.052(2) 0.0197(17) -0.0006(16) -0.0029(16) -0.024(2)
C16 0.046(2) 0.041(2) 0.0319(19) -0.0209(17) 0.0052(16) -0.0131(17)
C39 0.048(2) 0.044(2) 0.043(2) -0.0241(18) 0.0174(18) -0.0168(18)
C32 0.037(2) 0.049(2) 0.0286(19) -0.0093(17) 0.0021(16) -0.0088(18)
C44 0.052(2) 0.065(3) 0.0285(19) -0.0308(19) 0.0081(17) -0.021(2)
C37 0.040(2) 0.060(2) 0.045(2) -0.035(2) 0.0045(17) -0.0168(19)
C51 0.049(2) 0.046(2) 0.038(2) -0.0129(18) 0.0102(18) -0.0154(19)
C45 0.054(2) 0.043(2) 0.042(2) -0.0229(18) 0.0113(18) -0.0184(19)
C46 0.066(3) 0.048(3) 0.064(3) -0.031(2) 0.017(2) -0.016(2)
C38 0.036(2) 0.059(3) 0.056(3) -0.033(2) 0.0117(18) -0.0171(19)
N1 0.086(3) 0.065(3) 0.103(4) -0.046(3) 0.031(3) -0.023(2)
C52 0.076(3) 0.034(2) 0.039(2) -0.0101(18) 0.019(2) -0.020(2)
C50 0.047(3) 0.042(2) 0.052(3) -0.001(2) 0.005(2) -0.011(2)
C43 0.055(3) 0.063(3) 0.059(3) -0.035(2) 0.029(2) -0.022(2)
C35 0.045(2) 0.082(3) 0.035(2) -0.007(2) 0.0120(19) -0.019(2)
C34 0.058(3) 0.060(3) 0.046(2) -0.015(2) -0.017(2) -0.003(2)
C47 0.082(3) 0.038(2) 0.053(3) -0.010(2) 0.008(2) -0.019(2)
C48 0.071(3) 0.064(3) 0.084(4) -0.039(3) 0.023(3) -0.037(2)
C42 0.047(3) 0.112(4) 0.082(3) -0.073(3) 0.004(2) -0.019(3)
N2 0.064(4) 0.062(3) 0.075(4) 0.003(3) -0.010(3) -0.013(3)
N4 0.179(6) 0.082(4) 0.148(6) -0.008(4) -0.056(5) -0.031(4)
C54 0.095(5) 0.070(4) 0.210(10) -0.036(5) -0.042(6) -0.020(4)
C53 0.137(7) 0.267(11) 0.127(7) -0.116(7) 0.005(6) 0.051(7)
N3 0.093(13) 0.040(9) 0.025(8) -0.005(6) 0.030(8) -0.025(8)

_geom_special_details            
;
 All esds (except the esd in the dihedral angle between two l.s. planes)
 are estimated using the full covariance matrix.  The cell esds are taken
 into account individually in the estimation of esds in distances, angles
 and torsion angles; correlations between esds in cell parameters are only
 used when they are defined by crystal symmetry.  An approximate (isotropic)
 treatment of cell esds is used for estimating esds involving l.s. planes.
;
loop_
_geom_bond_atom_site_label_1
_geom_bond_atom_site_label_2
_geom_bond_distance
_geom_bond_site_symmetry_2
_geom_bond_publ_flag
S1 C26 1.733(3) . ?
S1 C1 1.746(3) . ?
C3 C8 1.392(4) . ?
C3 C2 1.454(4) . ?
C3 C4 1.390(4) . ?
C19 C24 1.392(4) . ?
C19 C18 1.511(5) . ?
C19 C20 1.390(4) . ?
C41 C40 1.394(4) . ?
C41 C36 1.411(4) . ?
C41 C44 1.499(5) . ?
C24 C23 1.378(4) . ?
C24 C25 1.462(4) . ?
C26 C14 1.403(4) . ?
C26 C25 1.401(4) . ?
C13 C14 1.454(4) . ?
C13 C1 1.388(4) . ?
C13 C12 1.412(4) . ?
C18 H18 1.0000 . ?
C18 C36 1.530(4) . ?
C18 C17 1.518(4) . ?
C8 C9 1.510(4) . ?
C8 C7 1.382(4) . ?
C14 C15 1.394(4) . ?
C23 H23 0.9500 . ?
C23 C22 1.390(4) . ?
C2 C10 1.403(4) . ?
C2 C1 1.396(4) . ?
C20 H20 0.9500 . ?
C20 C21 1.382(5) . ?
C25 C17 1.401(4) . ?
C5 C4 1.384(4) . ?
C5 C6 1.402(4) . ?
C5 C45 1.528(5) . ?
C21 H21 0.9500 . ?
C21 C22 1.407(4) . ?
C10 C9 1.517(4) . ?
C10 C11 1.383(4) . ?
C4 H4 0.9500 . ?
C29 H29 0.9500 . ?
C29 C28 1.397(4) . ?
C29 C30 1.364(5) . ?
C28 C27 1.409(4) . ?
C28 C33 1.505(5) . ?
C9 H9 1.0000 . ?
C9 C27 1.529(4) . ?
C49 C22 1.526(5) . ?
C49 C51 1.537(5) . ?
C49 C52 1.532(5) . ?
C49 C50 1.493(5) . ?
C15 H15 0.9500 . ?
C15 C16 1.387(4) . ?
C40 H40 0.9500 . ?
C40 C39 1.360(5) . ?
C36 C37 1.398(5) . ?
C11 H11 0.9500 . ?
C11 C12 1.376(4) . ?
C6 H6 0.9500 . ?
C6 C7 1.379(5) . ?
C17 C16 1.386(5) . ?
C7 H7 0.9500 . ?
C30 C31 1.388(5) . ?
C30 C34 1.498(5) . ?
C12 H12 0.9500 . ?
C31 H31 0.9500 . ?
C31 C32 1.386(5) . ?
C27 C32 1.390(5) . ?
C33 H33A 0.9800 . ?
C33 H33B 0.9800 . ?
C33 H33C 0.9800 . ?
C16 H16 0.9500 . ?
C39 C38 1.390(5) . ?
C39 C43 1.513(5) . ?
C32 C35 1.520(5) . ?
C44 H44A 0.9800 . ?
C44 H44B 0.9800 . ?
C44 H44C 0.9800 . ?
C37 C38 1.382(5) . ?
C37 C42 1.507(5) . ?
C51 H51A 0.9800 . ?
C51 H51B 0.9800 . ?
C51 H51C 0.9800 . ?
C45 C46 1.491(6) . ?
C45 C47 1.537(5) . ?
C45 C48 1.536(5) . ?
C46 N1 1.133(5) . ?
C38 H38 0.9500 . ?
C52 H52A 0.9800 . ?
C52 H52B 0.9800 . ?
C52 H52C 0.9800 . ?
C52 N3 1.144(13) . ?
C50 H50A 0.9800 . ?
C50 H50B 0.9800 . ?
C50 H50C 0.9800 . ?
C50 N2 1.139(5) . ?
C43 H43A 0.9800 . ?
C43 H43B 0.9800 . ?
C43 H43C 0.9800 . ?
C35 H35A 0.9800 . ?
C35 H35B 0.9800 . ?
C35 H35C 0.9800 . ?
C34 H34A 0.9800 . ?
C34 H34B 0.9800 . ?
C34 H34C 0.9800 . ?
C47 H47A 0.9800 . ?
C47 H47B 0.9800 . ?
C47 H47C 0.9800 . ?
C48 H48A 0.9800 . ?
C48 H48B 0.9800 . ?
C48 H48C 0.9800 . ?
C42 H42A 0.9800 . ?
C42 H42B 0.9800 . ?
C42 H42C 0.9800 . ?
N4 C54 1.196(8) . ?
C54 C53 1.332(9) . ?
C53 H53A 0.9800 . ?
C53 H53B 0.9800 . ?
C53 H53C 0.9800 . ?

loop_
_geom_angle_atom_site_label_1
_geom_angle_atom_site_label_2
_geom_angle_atom_site_label_3
_geom_angle
_geom_angle_site_symmetry_1
_geom_angle_site_symmetry_3
_geom_angle_publ_flag
C26 S1 C1 90.79(15) . . ?
C8 C3 C2 108.3(3) . . ?
C4 C3 C8 120.9(3) . . ?
C4 C3 C2 130.8(3) . . ?
C24 C19 C18 111.2(3) . . ?
C20 C19 C24 119.3(3) . . ?
C20 C19 C18 129.5(3) . . ?
C40 C41 C36 119.4(3) . . ?
C40 C41 C44 119.1(3) . . ?
C36 C41 C44 121.5(3) . . ?
C19 C24 C25 107.6(3) . . ?
C23 C24 C19 121.5(3) . . ?
C23 C24 C25 130.9(3) . . ?
C14 C26 S1 113.4(2) . . ?
C25 C26 S1 126.9(3) . . ?
C25 C26 C14 119.7(3) . . ?
C1 C13 C14 112.2(3) . . ?
C1 C13 C12 119.7(3) . . ?
C12 C13 C14 128.1(3) . . ?
C19 C18 H18 107.5 . . ?
C19 C18 C36 114.7(3) . . ?
C19 C18 C17 102.0(3) . . ?
C36 C18 H18 107.5 . . ?
C17 C18 H18 107.5 . . ?
C17 C18 C36 117.2(3) . . ?
C3 C8 C9 110.8(3) . . ?
C7 C8 C3 119.8(3) . . ?
C7 C8 C9 129.4(3) . . ?
C26 C14 C13 110.9(3) . . ?
C15 C14 C26 120.4(3) . . ?
C15 C14 C13 128.7(3) . . ?
C24 C23 H23 120.0 . . ?
C24 C23 C22 120.0(3) . . ?
C22 C23 H23 120.0 . . ?
C10 C2 C3 109.2(3) . . ?
C1 C2 C3 132.7(3) . . ?
C1 C2 C10 118.1(3) . . ?
C19 C20 H20 120.4 . . ?
C21 C20 C19 119.2(3) . . ?
C21 C20 H20 120.4 . . ?
C26 C25 C24 131.9(3) . . ?
C26 C25 C17 118.5(3) . . ?
C17 C25 C24 109.6(3) . . ?
C4 C5 C6 119.2(3) . . ?
C4 C5 C45 122.6(3) . . ?
C6 C5 C45 118.1(3) . . ?
C20 C21 H21 119.2 . . ?
C20 C21 C22 121.7(3) . . ?
C22 C21 H21 119.2 . . ?
C2 C10 C9 109.5(3) . . ?
C11 C10 C2 121.4(3) . . ?
C11 C10 C9 129.1(3) . . ?
C3 C4 H4 120.3 . . ?
C5 C4 C3 119.4(3) . . ?
C5 C4 H4 120.3 . . ?
C28 C29 H29 118.5 . . ?
C30 C29 H29 118.5 . . ?
C30 C29 C28 122.9(3) . . ?
C29 C28 C27 118.7(3) . . ?
C29 C28 C33 119.0(3) . . ?
C27 C28 C33 122.3(3) . . ?
C13 C1 S1 112.8(2) . . ?
C13 C1 C2 120.9(3) . . ?
C2 C1 S1 126.2(2) . . ?
C8 C9 C10 101.9(2) . . ?
C8 C9 H9 107.1 . . ?
C8 C9 C27 115.7(3) . . ?
C10 C9 H9 107.1 . . ?
C10 C9 C27 117.2(3) . . ?
C27 C9 H9 107.1 . . ?
C22 C49 C51 109.8(3) . . ?
C22 C49 C52 112.3(3) . . ?
C52 C49 C51 108.8(3) . . ?
C50 C49 C22 109.4(3) . . ?
C50 C49 C51 108.5(3) . . ?
C50 C49 C52 107.9(3) . . ?
C23 C22 C21 118.3(3) . . ?
C23 C22 C49 122.6(3) . . ?
C21 C22 C49 119.0(3) . . ?
C14 C15 H15 119.8 . . ?
C16 C15 C14 120.4(3) . . ?
C16 C15 H15 119.8 . . ?
C41 C40 H40 118.9 . . ?
C39 C40 C41 122.2(3) . . ?
C39 C40 H40 118.9 . . ?
C41 C36 C18 119.5(3) . . ?
C37 C36 C41 118.6(3) . . ?
C37 C36 C18 121.9(3) . . ?
C10 C11 H11 119.9 . . ?
C12 C11 C10 120.2(3) . . ?
C12 C11 H11 119.9 . . ?
C5 C6 H6 119.4 . . ?
C7 C6 C5 121.2(3) . . ?
C7 C6 H6 119.4 . . ?
C25 C17 C18 109.3(3) . . ?
C16 C17 C18 128.6(3) . . ?
C16 C17 C25 122.1(3) . . ?
C8 C7 H7 120.3 . . ?
C6 C7 C8 119.4(3) . . ?
C6 C7 H7 120.3 . . ?
C29 C30 C31 117.4(3) . . ?
C29 C30 C34 122.1(4) . . ?
C31 C30 C34 120.4(4) . . ?
C13 C12 H12 120.2 . . ?
C11 C12 C13 119.7(3) . . ?
C11 C12 H12 120.2 . . ?
C30 C31 H31 118.9 . . ?
C32 C31 C30 122.2(4) . . ?
C32 C31 H31 118.9 . . ?
C28 C27 C9 119.0(3) . . ?
C32 C27 C28 119.0(3) . . ?
C32 C27 C9 122.0(3) . . ?
C28 C33 H33A 109.5 . . ?
C28 C33 H33B 109.5 . . ?
C28 C33 H33C 109.5 . . ?
H33A C33 H33B 109.5 . . ?
H33A C33 H33C 109.5 . . ?
H33B C33 H33C 109.5 . . ?
C15 C16 H16 120.5 . . ?
C17 C16 C15 118.9(3) . . ?
C17 C16 H16 120.5 . . ?
C40 C39 C38 118.0(3) . . ?
C40 C39 C43 121.9(3) . . ?
C38 C39 C43 120.1(3) . . ?
C31 C32 C27 119.8(3) . . ?
C31 C32 C35 118.2(3) . . ?
C27 C32 C35 122.0(3) . . ?
C41 C44 H44A 109.5 . . ?
C41 C44 H44B 109.5 . . ?
C41 C44 H44C 109.5 . . ?
H44A C44 H44B 109.5 . . ?
H44A C44 H44C 109.5 . . ?
H44B C44 H44C 109.5 . . ?
C36 C37 C42 121.7(3) . . ?
C38 C37 C36 119.5(3) . . ?
C38 C37 C42 118.7(3) . . ?
C49 C51 H51A 109.5 . . ?
C49 C51 H51B 109.5 . . ?
C49 C51 H51C 109.5 . . ?
H51A C51 H51B 109.5 . . ?
H51A C51 H51C 109.5 . . ?
H51B C51 H51C 109.5 . . ?
C5 C45 C47 112.9(3) . . ?
C5 C45 C48 111.3(3) . . ?
C46 C45 C5 107.5(3) . . ?
C46 C45 C47 107.1(3) . . ?
C46 C45 C48 108.9(3) . . ?
C48 C45 C47 109.0(3) . . ?
N1 C46 C45 177.2(5) . . ?
C39 C38 H38 118.9 . . ?
C37 C38 C39 122.1(3) . . ?
C37 C38 H38 118.9 . . ?
C49 C52 H52A 109.5 . . ?
C49 C52 H52B 109.5 . . ?
C49 C52 H52C 109.5 . . ?
H52A C52 H52B 109.5 . . ?
H52A C52 H52C 109.5 . . ?
H52B C52 H52C 109.5 . . ?
N3 C52 C49 173.4(9) . . ?
C49 C50 H50A 109.5 . . ?
C49 C50 H50B 109.5 . . ?
C49 C50 H50C 109.5 . . ?
H50A C50 H50B 109.5 . . ?
H50A C50 H50C 109.5 . . ?
H50B C50 H50C 109.5 . . ?
N2 C50 C49 176.8(5) . . ?
C39 C43 H43A 109.5 . . ?
C39 C43 H43B 109.5 . . ?
C39 C43 H43C 109.5 . . ?
H43A C43 H43B 109.5 . . ?
H43A C43 H43C 109.5 . . ?
H43B C43 H43C 109.5 . . ?
C32 C35 H35A 109.5 . . ?
C32 C35 H35B 109.5 . . ?
C32 C35 H35C 109.5 . . ?
H35A C35 H35B 109.5 . . ?
H35A C35 H35C 109.5 . . ?
H35B C35 H35C 109.5 . . ?
C30 C34 H34A 109.5 . . ?
C30 C34 H34B 109.5 . . ?
C30 C34 H34C 109.5 . . ?
H34A C34 H34B 109.5 . . ?
H34A C34 H34C 109.5 . . ?
H34B C34 H34C 109.5 . . ?
C45 C47 H47A 109.5 . . ?
C45 C47 H47B 109.5 . . ?
C45 C47 H47C 109.5 . . ?
H47A C47 H47B 109.5 . . ?
H47A C47 H47C 109.5 . . ?
H47B C47 H47C 109.5 . . ?
C45 C48 H48A 109.5 . . ?
C45 C48 H48B 109.5 . . ?
C45 C48 H48C 109.5 . . ?
H48A C48 H48B 109.5 . . ?
H48A C48 H48C 109.5 . . ?
H48B C48 H48C 109.5 . . ?
C37 C42 H42A 109.5 . . ?
C37 C42 H42B 109.5 . . ?
C37 C42 H42C 109.5 . . ?
H42A C42 H42B 109.5 . . ?
H42A C42 H42C 109.5 . . ?
H42B C42 H42C 109.5 . . ?
N4 C54 C53 167.8(9) . . ?
C54 C53 H53A 109.5 . . ?
C54 C53 H53B 109.5 . . ?
C54 C53 H53C 109.5 . . ?
H53A C53 H53B 109.5 . . ?
H53A C53 H53C 109.5 . . ?
H53B C53 H53C 109.5 . . ?

loop_
_geom_torsion_atom_site_label_1
_geom_torsion_atom_site_label_2
_geom_torsion_atom_site_label_3
_geom_torsion_atom_site_label_4
_geom_torsion
_geom_torsion_site_symmetry_1
_geom_torsion_site_symmetry_2
_geom_torsion_site_symmetry_3
_geom_torsion_site_symmetry_4
_geom_torsion_publ_flag
S1 C26 C14 C13 -0.4(4) . . . . ?
S1 C26 C14 C15 177.3(3) . . . . ?
S1 C26 C25 C24 0.4(5) . . . . ?
S1 C26 C25 C17 -176.9(2) . . . . ?
C3 C8 C9 C10 -5.2(4) . . . . ?
C3 C8 C9 C27 -133.6(3) . . . . ?
C3 C8 C7 C6 -2.0(5) . . . . ?
C3 C2 C10 C9 -2.6(4) . . . . ?
C3 C2 C10 C11 178.5(3) . . . . ?
C3 C2 C1 S1 1.9(6) . . . . ?
C3 C2 C1 C13 -176.6(3) . . . . ?
C19 C24 C23 C22 0.6(5) . . . . ?
C19 C24 C25 C26 -177.7(3) . . . . ?
C19 C24 C25 C17 -0.2(4) . . . . ?
C19 C18 C36 C41 117.9(3) . . . . ?
C19 C18 C36 C37 -60.1(4) . . . . ?
C19 C18 C17 C25 -5.2(3) . . . . ?
C19 C18 C17 C16 177.1(3) . . . . ?
C19 C20 C21 C22 0.4(5) . . . . ?
C41 C40 C39 C38 -1.4(5) . . . . ?
C41 C40 C39 C43 178.3(3) . . . . ?
C41 C36 C37 C38 -2.9(6) . . . . ?
C41 C36 C37 C42 176.4(4) . . . . ?
C24 C19 C18 C36 132.9(3) . . . . ?
C24 C19 C18 C17 5.1(4) . . . . ?
C24 C19 C20 C21 0.7(5) . . . . ?
C24 C23 C22 C21 0.5(5) . . . . ?
C24 C23 C22 C49 176.6(3) . . . . ?
C24 C25 C17 C18 3.6(4) . . . . ?
C24 C25 C17 C16 -178.5(3) . . . . ?
C26 S1 C1 C13 0.2(3) . . . . ?
C26 S1 C1 C2 -178.4(3) . . . . ?
C26 C14 C15 C16 0.5(5) . . . . ?
C26 C25 C17 C18 -178.6(3) . . . . ?
C26 C25 C17 C16 -0.6(5) . . . . ?
C13 C14 C15 C16 177.8(3) . . . . ?
C18 C19 C24 C23 178.0(3) . . . . ?
C18 C19 C24 C25 -3.3(4) . . . . ?
C18 C19 C20 C21 -178.3(3) . . . . ?
C18 C36 C37 C38 175.1(3) . . . . ?
C18 C36 C37 C42 -5.6(6) . . . . ?
C18 C17 C16 C15 178.3(3) . . . . ?
C8 C3 C2 C10 -0.8(4) . . . . ?
C8 C3 C2 C1 176.0(4) . . . . ?
C8 C3 C4 C5 -0.9(5) . . . . ?
C8 C9 C27 C28 -108.1(4) . . . . ?
C8 C9 C27 C32 70.5(4) . . . . ?
C14 C26 C25 C24 177.7(3) . . . . ?
C14 C26 C25 C17 0.4(5) . . . . ?
C14 C13 C1 S1 -0.5(4) . . . . ?
C14 C13 C1 C2 178.2(3) . . . . ?
C14 C13 C12 C11 -178.0(3) . . . . ?
C14 C15 C16 C17 -0.7(5) . . . . ?
C23 C24 C25 C26 0.9(6) . . . . ?
C23 C24 C25 C17 178.4(3) . . . . ?
C2 C3 C8 C9 3.9(4) . . . . ?
C2 C3 C8 C7 -177.6(3) . . . . ?
C2 C3 C4 C5 179.2(3) . . . . ?
C2 C10 C9 C8 4.6(4) . . . . ?
C2 C10 C9 C27 132.1(3) . . . . ?
C2 C10 C11 C12 -1.1(5) . . . . ?
C20 C19 C24 C23 -1.2(5) . . . . ?
C20 C19 C24 C25 177.5(3) . . . . ?
C20 C19 C18 C36 -48.0(5) . . . . ?
C20 C19 C18 C17 -175.8(3) . . . . ?
C20 C21 C22 C23 -1.0(5) . . . . ?
C20 C21 C22 C49 -177.3(3) . . . . ?
C25 C24 C23 C22 -177.8(3) . . . . ?
C25 C26 C14 C13 -178.1(3) . . . . ?
C25 C26 C14 C15 -0.3(5) . . . . ?
C25 C17 C16 C15 0.8(5) . . . . ?
C5 C6 C7 C8 0.0(5) . . . . ?
C10 C2 C1 S1 178.5(3) . . . . ?
C10 C2 C1 C13 0.0(5) . . . . ?
C10 C9 C27 C28 131.5(3) . . . . ?
C10 C9 C27 C32 -49.9(5) . . . . ?
C10 C11 C12 C13 0.0(5) . . . . ?
C4 C3 C8 C9 -176.0(3) . . . . ?
C4 C3 C8 C7 2.4(5) . . . . ?
C4 C3 C2 C10 179.1(3) . . . . ?
C4 C3 C2 C1 -4.1(6) . . . . ?
C4 C5 C6 C7 1.5(5) . . . . ?
C4 C5 C45 C46 -125.1(4) . . . . ?
C4 C5 C45 C47 -7.3(5) . . . . ?
C4 C5 C45 C48 115.7(4) . . . . ?
C29 C28 C27 C9 -178.9(3) . . . . ?
C29 C28 C27 C32 2.4(5) . . . . ?
C29 C30 C31 C32 1.1(6) . . . . ?
C28 C29 C30 C31 -1.3(5) . . . . ?
C28 C29 C30 C34 177.7(3) . . . . ?
C28 C27 C32 C31 -2.6(5) . . . . ?
C28 C27 C32 C35 179.3(3) . . . . ?
C1 S1 C26 C14 0.2(3) . . . . ?
C1 S1 C26 C25 177.6(3) . . . . ?
C1 C13 C14 C26 0.6(4) . . . . ?
C1 C13 C14 C15 -176.9(3) . . . . ?
C1 C13 C12 C11 1.1(5) . . . . ?
C1 C2 C10 C9 -179.9(3) . . . . ?
C1 C2 C10 C11 1.1(5) . . . . ?
C9 C8 C7 C6 176.1(3) . . . . ?
C9 C10 C11 C12 -179.8(3) . . . . ?
C9 C27 C32 C31 178.8(3) . . . . ?
C9 C27 C32 C35 0.7(6) . . . . ?
C40 C41 C36 C18 -175.5(3) . . . . ?
C40 C41 C36 C37 2.5(5) . . . . ?
C40 C39 C38 C37 1.0(6) . . . . ?
C36 C41 C40 C39 -0.3(5) . . . . ?
C36 C18 C17 C25 -131.3(3) . . . . ?
C36 C18 C17 C16 51.0(5) . . . . ?
C36 C37 C38 C39 1.2(6) . . . . ?
C11 C10 C9 C8 -176.6(3) . . . . ?
C11 C10 C9 C27 -49.1(5) . . . . ?
C6 C5 C4 C3 -1.0(5) . . . . ?
C6 C5 C45 C46 55.4(4) . . . . ?
C6 C5 C45 C47 173.3(3) . . . . ?
C6 C5 C45 C48 -63.8(4) . . . . ?
C17 C18 C36 C41 -122.5(3) . . . . ?
C17 C18 C36 C37 59.5(5) . . . . ?
C7 C8 C9 C10 176.6(3) . . . . ?
C7 C8 C9 C27 48.1(5) . . . . ?
C30 C29 C28 C27 -0.5(5) . . . . ?
C30 C29 C28 C33 -179.5(3) . . . . ?
C30 C31 C32 C27 0.8(6) . . . . ?
C30 C31 C32 C35 179.0(4) . . . . ?
C12 C13 C14 C26 179.8(3) . . . . ?
C12 C13 C14 C15 2.2(6) . . . . ?
C12 C13 C1 S1 -179.7(3) . . . . ?
C12 C13 C1 C2 -1.0(5) . . . . ?
C33 C28 C27 C9 0.1(5) . . . . ?
C33 C28 C27 C32 -178.6(3) . . . . ?
C44 C41 C40 C39 179.5(3) . . . . ?
C44 C41 C36 C18 4.6(5) . . . . ?
C44 C41 C36 C37 -177.3(3) . . . . ?
C51 C49 C22 C23 -107.1(4) . . . . ?
C51 C49 C22 C21 69.0(4) . . . . ?
C45 C5 C4 C3 179.5(3) . . . . ?
C45 C5 C6 C7 -179.1(3) . . . . ?
C52 C49 C22 C23 14.1(5) . . . . ?
C52 C49 C22 C21 -169.8(3) . . . . ?
C50 C49 C22 C23 133.9(3) . . . . ?
C50 C49 C22 C21 -50.0(4) . . . . ?
C43 C39 C38 C37 -178.7(4) . . . . ?
C34 C30 C31 C32 -177.9(4) . . . . ?
C42 C37 C38 C39 -178.1(4) . . . . ?

_smtbx_masks_special_details     ?
loop_
_smtbx_masks_void_nr
_smtbx_masks_void_average_x
_smtbx_masks_void_average_y
_smtbx_masks_void_average_z
_smtbx_masks_void_volume
_smtbx_masks_void_count_electrons
_smtbx_masks_void_content
1 0.000 0.500 0.500 359.4 88.4 ?
2 0.392 0.360 0.031 8.1 0.0 ?
3 0.608 0.640 0.969 8.1 0.0 ?

_smtbx_masks_void_probe_radius   1.2
_smtbx_masks_void_truncation_radius 1.2
_shelx_res_file                  
;
TITL kato2101f_a.res in P-1
    kato2101f.res
    created by SHELXL-2018/3 at 09:59:10 on 22-Jan-2021
REM Old TITL kato2101f in P-1
REM SHELXT solution in P-1: R1 0.275, Rweak 0.049, Alpha 0.100
REM <I/s> 0.000 for 0 systematic absences, Orientation as input
REM Formula found by SHELXT: C54 N3 Cl
CELL 0.71073 11.0183 14.4087 17.3579 65.994 87.485 71.975
ZERR 2 0.0008 0.001 0.0009 0.006 0.005 0.006
LATT 1
SFAC C H N S
UNIT 108 98 6 2

L.S. 10
PLAN  14
SIZE 0.02 0.03 0.2
TEMP -160.15
CONF
BOND
list 4
MORE -1
ABIN
BOND $H
fmap 2 53
acta
REM <olex2.extras>
REM <HklSrc "%.\\kato2101f.hkl">
REM </olex2.extras>

WGHT    0.118600
FVAR       0.38982   0.78075
S1    4    0.353823    0.471185    0.503995    11.00000    0.04787    0.02896 =
         0.01488   -0.00586    0.00378   -0.00966
C3    1    0.355447    0.507290    0.296165    11.00000    0.03322    0.03641 =
         0.01794   -0.00784    0.00237   -0.00929
C19   1    0.323274    0.414136    0.793520    11.00000    0.03167    0.04458 =
         0.02177   -0.01423    0.00066   -0.01105
C41   1    0.201196    0.603531    0.887985    11.00000    0.04411    0.04044 =
         0.02213   -0.01256    0.00865   -0.01749
C24   1    0.342419    0.403924    0.717137    11.00000    0.03736    0.03659 =
         0.01648   -0.00846    0.00456   -0.01191
C26   1    0.324076    0.547938    0.562150    11.00000    0.03380    0.03221 =
         0.02462   -0.01125    0.00395   -0.01041
C13   1    0.299334    0.679175    0.422495    11.00000    0.04054    0.02730 =
         0.02264   -0.00687    0.00219   -0.00887
C18   1    0.296060    0.529021    0.780931    11.00000    0.03552    0.04692 =
         0.02249   -0.01649    0.00280   -0.01132
AFIX  13
H18   2    0.373666    0.533437    0.805214    11.00000   -1.20000
AFIX   0
C8    1    0.341298    0.556997    0.208053    11.00000    0.03157    0.04271 =
         0.01818   -0.00935    0.00036   -0.00883
C14   1    0.295465    0.658093    0.511765    11.00000    0.04027    0.03385 =
         0.02277   -0.00992    0.00109   -0.00772
C23   1    0.372645    0.305626    0.713525    11.00000    0.03838    0.03468 =
         0.01783   -0.00874    0.00585   -0.01113
AFIX  43
H23   2    0.386088    0.300488    0.660767    11.00000   -1.20000
AFIX   0
C2    1    0.333652    0.589559    0.328035    11.00000    0.04327    0.02682 =
         0.02086   -0.00705    0.00241   -0.00836
C20   1    0.332462    0.323513    0.867573    11.00000    0.03609    0.05161 =
         0.01789   -0.01443    0.00317   -0.01117
AFIX  43
H20   2    0.318724    0.329181    0.920124    11.00000   -1.20000
AFIX   0
C25   1    0.321543    0.511249    0.650142    11.00000    0.02777    0.03394 =
         0.02210   -0.01006    0.00251   -0.00814
C5    1    0.400094    0.335545    0.292729    11.00000    0.03947    0.03982 =
         0.03095   -0.01714    0.00867   -0.01162
C21   1    0.361824    0.225044    0.863861    11.00000    0.03543    0.05015 =
         0.01626   -0.00650    0.00447   -0.01225
AFIX  43
H21   2    0.367549    0.163211    0.914459    11.00000   -1.20000
AFIX   0
C10   1    0.307751    0.690045    0.259404    11.00000    0.03807    0.03908 =
         0.01797   -0.00561    0.00414   -0.01470
C4    1    0.385685    0.396690    0.338745    11.00000    0.04345    0.03697 =
         0.01947   -0.00898    0.00744   -0.01234
AFIX  43
H4    2    0.396364    0.363375    0.398899    11.00000   -1.20000
AFIX   0
C29   1    0.138427    0.870384   -0.039150    11.00000    0.05552    0.03325 =
         0.02323   -0.00067   -0.00699   -0.01478
AFIX  43
H29   2    0.158858    0.907104   -0.094801    11.00000   -1.20000
AFIX   0
C28   1    0.238733    0.802600    0.024310    11.00000    0.03996    0.03445 =
         0.02218   -0.00683    0.00081   -0.01375
C1    1    0.328830    0.585991    0.409638    11.00000    0.04103    0.02974 =
         0.02149   -0.00640    0.00264   -0.00845
C9    1    0.317935    0.675868    0.177153    11.00000    0.03435    0.03775 =
         0.01621   -0.00243    0.00022   -0.00683
AFIX  13
H9    2    0.398321    0.689751    0.153902    11.00000   -1.20000
AFIX   0
C49   1    0.409524    0.103792    0.786799    11.00000    0.04090    0.03870 =
         0.02287   -0.00424    0.00882   -0.01250
C22   1    0.383452    0.214035    0.787070    11.00000    0.03223    0.04043 =
         0.02253   -0.00820    0.00496   -0.01150
C15   1    0.263974    0.731051    0.548773    11.00000    0.04608    0.03200 =
         0.03012   -0.01338    0.00465   -0.00801
AFIX  43
H15   2    0.244112    0.805538    0.514120    11.00000   -1.20000
AFIX   0
C40   1    0.098526    0.634427    0.931711    11.00000    0.04817    0.04378 =
         0.02764   -0.01748    0.01155   -0.01978
AFIX  43
H40   2    0.112558    0.656027    0.974571    11.00000   -1.20000
AFIX   0
C36   1    0.181611    0.570779    0.824488    11.00000    0.04229    0.04348 =
         0.02640   -0.01891    0.00888   -0.01780
C11   1    0.280358    0.783210    0.271613    11.00000    0.04359    0.02939 =
         0.02268    0.00047    0.00064   -0.00995
AFIX  43
H11   2    0.264625    0.850247    0.224196    11.00000   -1.20000
AFIX   0
C6    1    0.381799    0.386707    0.204070    11.00000    0.04094    0.05286 =
         0.02733   -0.02406    0.01118   -0.01710
AFIX  43
H6    2    0.389644    0.345034    0.172400    11.00000   -1.20000
AFIX   0
C17   1    0.289352    0.586760    0.685272    11.00000    0.03941    0.04382 =
         0.02303   -0.01489    0.00639   -0.01317
C7    1    0.352623    0.496407    0.161940    11.00000    0.03568    0.05002 =
         0.02311   -0.01324    0.00477   -0.01108
AFIX  43
H7    2    0.340428    0.530000    0.101817    11.00000   -1.20000
AFIX   0
C30   1    0.012504    0.886177   -0.024759    11.00000    0.04711    0.03692 =
         0.03598   -0.01284   -0.00971   -0.00423
C12   1    0.275840    0.779030    0.352279    11.00000    0.04413    0.02950 =
         0.03033   -0.00740    0.00048   -0.00619
AFIX  43
H12   2    0.257007    0.843016    0.360671    11.00000   -1.20000
AFIX   0
C31   1   -0.014746    0.829967    0.056668    11.00000    0.03967    0.05070 =
         0.03963   -0.02018   -0.00038   -0.00458
AFIX  43
H31   2   -0.101761    0.838713    0.067979    11.00000   -1.20000
AFIX   0
C27   1    0.208743    0.748646    0.107052    11.00000    0.04293    0.03650 =
         0.02206   -0.00526   -0.00095   -0.01166
C33   1    0.374698    0.791021    0.002402    11.00000    0.05513    0.05189 =
         0.01974   -0.00060   -0.00292   -0.02392
AFIX 137
H33A  2    0.376150    0.819884   -0.059297    11.00000   -1.50000
H33B  2    0.426326    0.715030    0.027464    11.00000   -1.50000
H33C  2    0.410179    0.830607    0.024769    11.00000   -1.50000
AFIX   0
C16   1    0.261441    0.695641    0.635839    11.00000    0.04620    0.04097 =
         0.03191   -0.02087    0.00524   -0.01311
AFIX  43
H16   2    0.240903    0.745218    0.661205    11.00000   -1.20000
AFIX   0
C39   1   -0.021096    0.634694    0.915086    11.00000    0.04757    0.04359 =
         0.04260   -0.02412    0.01741   -0.01684
C32   1    0.080856    0.761471    0.122045    11.00000    0.03689    0.04861 =
         0.02864   -0.00927    0.00212   -0.00875
C44   1    0.330033    0.606188    0.909442    11.00000    0.05211    0.06546 =
         0.02852   -0.03077    0.00806   -0.02105
AFIX 137
H44A  2    0.322895    0.636670    0.951305    11.00000   -1.50000
H44B  2    0.360716    0.650494    0.858094    11.00000   -1.50000
H44C  2    0.390716    0.533137    0.932956    11.00000   -1.50000
AFIX   0
C37   1    0.057885    0.574484    0.805104    11.00000    0.04039    0.05973 =
         0.04541   -0.03472    0.00449   -0.01685
C51   1    0.287260    0.071284    0.803447    11.00000    0.04944    0.04600 =
         0.03817   -0.01289    0.01020   -0.01536
AFIX 137
H51A  2    0.261469    0.067323    0.859166    11.00000   -1.50000
H51B  2    0.304037    0.001074    0.802159    11.00000   -1.50000
H51C  2    0.218343    0.124735    0.759629    11.00000   -1.50000
AFIX   0
C45   1    0.434214    0.213581    0.334647    11.00000    0.05413    0.04335 =
         0.04153   -0.02287    0.01126   -0.01844
C46   1    0.551001    0.168319    0.298361    11.00000    0.06555    0.04755 =
         0.06431   -0.03067    0.01742   -0.01636
C38   1   -0.040366    0.605158    0.850825    11.00000    0.03606    0.05881 =
         0.05586   -0.03304    0.01165   -0.01707
AFIX  43
H38   2   -0.123752    0.606087    0.837923    11.00000   -1.20000
AFIX   0
N1    3    0.638511    0.137729    0.267970    11.00000    0.08590    0.06459 =
         0.10306   -0.04619    0.03073   -0.02325
C52   1    0.454362    0.101234    0.702693    11.00000    0.07638    0.03446 =
         0.03949   -0.01011    0.01863   -0.01953
PART 1
AFIX 137
H52A  2    0.385239    0.148609    0.657287    21.00000   -1.50000
H52B  2    0.476953    0.027823    0.707029    21.00000   -1.50000
H52C  2    0.529582    0.125634    0.689950    21.00000   -1.50000
AFIX   0
PART 0
C50   1    0.512040    0.022902    0.855517    11.00000    0.04696    0.04191 =
         0.05206   -0.00137    0.00513   -0.01079
PART 2
AFIX 137
H50A  2    0.590177    0.043367    0.846385   -21.00000   -1.50000
H50B  2    0.529829   -0.047705    0.854792   -21.00000   -1.50000
H50C  2    0.483398    0.019954    0.910478   -21.00000   -1.50000
AFIX   0
PART 0
C43   1   -0.131216    0.665443    0.964451    11.00000    0.05479    0.06266 =
         0.05898   -0.03537    0.02876   -0.02173
AFIX 137
H43A  2   -0.159890    0.603379    0.995962    11.00000   -1.50000
H43B  2   -0.202284    0.724067    0.925174    11.00000   -1.50000
H43C  2   -0.102826    0.688808    1.004202    11.00000   -1.50000
AFIX   0
C35   1    0.041079    0.704963    0.209377    11.00000    0.04475    0.08189 =
         0.03498   -0.00664    0.01200   -0.01887
AFIX 137
H35A  2    0.050923    0.740025    0.245590    11.00000   -1.50000
H35B  2    0.095399    0.629722    0.234527    11.00000   -1.50000
H35C  2   -0.048724    0.708714    0.204309    11.00000   -1.50000
AFIX   0
C34   1   -0.093764    0.962302   -0.092864    11.00000    0.05808    0.05962 =
         0.04553   -0.01528   -0.01676   -0.00308
AFIX 137
H34A  2   -0.151492    1.014040   -0.073715    11.00000   -1.50000
H34B  2   -0.141693    0.922148   -0.105267    11.00000   -1.50000
H34C  2   -0.057640    1.000529   -0.144172    11.00000   -1.50000
AFIX   0
C47   1    0.467002    0.166386    0.430962    11.00000    0.08212    0.03762 =
         0.05256   -0.01034    0.00788   -0.01934
AFIX 137
H47A  2    0.535020    0.190506    0.443019    11.00000   -1.50000
H47B  2    0.496340    0.087924    0.453675    11.00000   -1.50000
H47C  2    0.390546    0.190645    0.457583    11.00000   -1.50000
AFIX   0
C48   1    0.325224    0.177554    0.316640    11.00000    0.07062    0.06360 =
         0.08366   -0.03928    0.02320   -0.03682
AFIX 137
H48A  2    0.246601    0.210506    0.337254    11.00000   -1.50000
H48B  2    0.348647    0.099322    0.345683    11.00000   -1.50000
H48C  2    0.310897    0.199853    0.255497    11.00000   -1.50000
AFIX   0
C42   1    0.027859    0.546949    0.734703    11.00000    0.04736    0.11208 =
         0.08235   -0.07252    0.00416   -0.01852
AFIX 137
H42A  2    0.048547    0.595462    0.680950    11.00000   -1.50000
H42B  2   -0.063493    0.554679    0.730881    11.00000   -1.50000
H42C  2    0.078998    0.472802    0.746500    11.00000   -1.50000
AFIX   0
PART 1
N2    3    0.586901   -0.037247    0.910514    21.00000    0.06439    0.06153 =
         0.07539    0.00290   -0.01017   -0.01322

PART 0
N4    3    0.136482    1.011656    0.395491    11.00000    0.17875    0.08242 =
         0.14788   -0.00763   -0.05637   -0.03055
C54   1    0.065244    1.069133    0.332614    11.00000    0.09544    0.06967 =
         0.21041   -0.03579   -0.04161   -0.02026
C53   1   -0.030409    1.121029    0.271024    11.00000    0.13721    0.26703 =
         0.12730   -0.11614    0.00515    0.05085
AFIX 137
H53A  2    0.003788    1.126734    0.216778    11.00000   -1.50000
H53B  2   -0.073310    1.193008    0.268337    11.00000   -1.50000
H53C  2   -0.092095    1.081536    0.282636    11.00000   -1.50000
AFIX   0

PART 2
N3    3    0.476377    0.105848    0.636459   -21.00000    0.09281    0.03981 =
         0.02547   -0.00548    0.03013   -0.02539
HKLF 4


REM  kato2101f_a.res in P-1
REM wR2 = 0.2488, GooF = S = 0.975, Restrained GooF = 0.975 for all data
REM R1 = 0.0884 for 5540 Fo > 4sig(Fo) and 0.1642 for all 10929 data
REM 545 parameters refined using 0 restraints

END

WGHT      0.1186      0.0000

REM Highest difference peak  0.485,  deepest hole -0.470,  1-sigma level  0.065
Q1    1   0.0277  1.0368  0.4446  11.00000  0.05    0.49
Q2    1  -0.0204  1.0213  0.3211  11.00000  0.05    0.42
Q3    1  -0.0248  1.0381  0.4074  11.00000  0.05    0.40
Q4    1  -0.1421  0.7439  0.9603  11.00000  0.05    0.30
Q5    1   0.2617  0.5246  0.4998  11.00000  0.05    0.30
Q6    1   0.4588  0.4274  0.5168  11.00000  0.05    0.29
Q7    1   0.3733  0.5359  0.3207  11.00000  0.05    0.27
Q8    1   0.3123  0.5413  0.3167  11.00000  0.05    0.26
Q9    1   0.1121  0.4979  0.7176  11.00000  0.05    0.26
Q10   1   0.5000  0.5000  0.5000  10.50000  0.05    0.26
Q11   1  -0.1444  1.0736  0.3145  11.00000  0.05    0.25
Q12   1   0.3416  0.4613  0.3148  11.00000  0.05    0.24
Q13   1   0.4562  0.1386  0.5059  11.00000  0.05    0.24
Q14   1   0.2580  0.4728  0.7906  11.00000  0.05    0.23
;
_shelx_res_checksum              78004
_shelx_fab_file                  
;
-14 -8 1 -0.9249 0.0000
-14 -7 1 -0.0568 0.0016
-14 -7 2 -0.4146 -0.0044
-14 -6 2 -1.3045 0.0017
-14 -6 3 1.4746 -0.0056
-14 -5 3 1.4217 0.0035
-14 -3 1 1.9235 0.0015
-14 -3 2 -1.3750 -0.0004
-14 -3 3 0.4914 0.0018
-14 -2 1 0.4422 0.0005
-13 -11 1 1.6576 -0.0025
-13 -10 1 1.9369 0.0013
-13 -10 2 -0.7815 -0.0015
-13 -10 3 0.8716 0.0044
-13 -9 1 -1.1338 -0.0005
-13 -9 2 0.6829 -0.0002
-13 -9 3 0.8792 0.0006
-13 -9 4 -1.0843 0.0027
-13 -8 1 -0.5702 -0.0003
-13 -8 2 -0.5737 0.0018
-13 -8 3 1.5413 -0.0034
-13 -8 4 -0.6929 0.0029
-13 -8 5 -0.4169 0.0020
-13 -7 1 0.1683 0.0013
-13 -7 2 -1.1431 -0.0025
-13 -7 3 1.3642 0.0040
-13 -7 4 -0.2279 -0.0056
-13 -7 5 -0.4988 0.0044
-13 -7 6 0.0165 0.0024
-13 -6 1 -0.5881 0.0001
-13 -6 2 -0.9132 0.0022
-13 -6 3 1.5642 -0.0053
-13 -6 4 -0.7571 0.0084
-13 -6 5 -0.0108 -0.0088
-13 -6 6 0.0334 0.0049
-13 -6 7 -0.0904 0.0035
-13 -5 1 -1.1420 0.0001
-13 -5 2 0.5109 -0.0015
-13 -5 3 -0.4425 0.0035
-13 -5 4 1.3428 -0.0069
-13 -5 5 -1.8500 0.0095
-13 -5 6 1.4264 -0.0068
-13 -5 7 -0.9264 -0.0016
-13 -4 1 -1.1699 -0.0021
-13 -4 2 0.7025 0.0023
-13 -4 3 -1.8121 -0.0032
-13 -4 4 3.4357 0.0054
-13 -4 5 -3.3485 -0.0086
-13 -4 6 1.3273 0.0111
-13 -4 7 0.6861 -0.0085
-13 -4 8 -1.4508 -0.0006
-13 -3 1 -0.1959 0.0005
-13 -3 2 1.0594 0.0001
-13 -3 3 -2.2551 0.0013
-13 -3 4 2.8327 -0.0059
-13 -3 5 -1.9605 0.0108
-13 -3 6 0.5232 -0.0119
-13 -3 7 -0.2151 0.0083
-13 -3 8 0.9460 -0.0013
-13 -2 1 -1.2466 -0.0009
-13 -2 2 1.2758 0.0045
-13 -2 3 -2.0496 -0.0069
-13 -2 4 3.3041 0.0090
-13 -2 5 -3.8144 -0.0119
-13 -2 6 3.4405 0.0143
-13 -2 7 -3.1547 -0.0117
-13 -2 8 2.8683 0.0032
-13 -1 1 -1.0801 -0.0008
-13 -1 2 1.6078 -0.0056
-13 -1 3 -2.4600 0.0107
-13 -1 4 2.8778 -0.0137
-13 -1 5 -1.8276 0.0145
-13 -1 6 0.3311 -0.0133
-13 -1 7 -0.1948 0.0108
-13 -1 8 0.9219 -0.0060
-13 0 1 0.1738 -0.0015
-13 0 2 -0.5942 0.0071
-13 0 3 0.2228 -0.0116
-13 0 4 0.4874 0.0140
-13 0 5 -0.4036 -0.0140
-13 0 6 0.1299 0.0111
-13 0 7 -0.4939 -0.0052
-13 1 1 3.5390 0.0011
-13 1 2 -1.9195 -0.0087
-13 1 3 -0.2724 0.0131
-13 1 4 1.0022 -0.0144
-13 1 5 0.4128 0.0138
-13 1 6 -1.7663 -0.0116
-13 1 7 1.4667 0.0073
-13 2 2 1.0419 0.0053
-13 2 3 -0.7071 -0.0093
-13 2 4 -0.6512 0.0083
-12 -12 1 -0.1899 0.0012
-12 -12 2 -0.3977 0.0037
-12 -11 1 2.5276 -0.0031
-12 -11 2 -2.5740 0.0076
-12 -11 3 2.1687 -0.0066
-12 -11 4 -1.4777 -0.0036
-12 -10 1 1.5045 0.0014
-12 -10 2 -0.4228 -0.0037
-12 -10 3 0.4680 0.0070
-12 -10 4 -0.3231 -0.0082
-12 -10 5 -0.4656 0.0021
-12 -9 1 -1.6004 -0.0022
-12 -9 2 0.5048 0.0024
-12 -9 3 0.7894 -0.0033
-12 -9 4 -0.5210 0.0071
-12 -9 5 -0.4793 -0.0115
-12 -9 6 0.4199 0.0111
-12 -9 7 0.2445 -0.0023
-12 -8 1 0.2925 -0.0002
-12 -8 2 -1.0808 -0.0000
-12 -8 3 1.0835 -0.0007
-12 -8 4 0.2999 -0.0009
-12 -8 5 -1.1360 0.0062
-12 -8 6 0.2817 -0.0113
-12 -8 7 0.5751 0.0109
-12 -8 8 -0.1290 -0.0037
-12 -7 1 0.2278 -0.0001
-12 -7 2 -1.1895 0.0008
-12 -7 3 1.0514 0.0005
-12 -7 4 0.3884 -0.0020
-12 -7 5 -1.1656 -0.0006
-12 -7 6 0.6800 0.0074
-12 -7 7 -0.4824 -0.0115
-12 -7 8 0.9948 0.0063
-12 -6 1 -1.4504 -0.0005
-12 -6 2 -0.4349 0.0002
-12 -6 3 0.7150 -0.0019
-12 -6 4 0.4970 0.0051
-12 -6 5 -1.0090 -0.0059
-12 -6 6 0.2881 0.0009
-12 -6 7 0.2270 0.0083
-12 -6 8 -0.1339 -0.0139
-12 -6 9 0.2520 0.0081
-12 -5 1 -0.0732 0.0010
-12 -5 2 -0.3694 -0.0014
-12 -5 3 -0.6408 0.0020
-12 -5 4 1.8858 -0.0040
-12 -5 5 -1.3531 0.0054
-12 -5 6 -0.4123 -0.0018
-12 -5 7 1.2230 -0.0067
-12 -5 8 -0.6782 0.0147
-12 -5 9 0.0487 -0.0159
-12 -5 10 0.2496 0.0085
-12 -4 1 -0.5219 -0.0031
-12 -4 2 0.5562 0.0018
-12 -4 3 -2.0755 -0.0013
-12 -4 4 3.1229 0.0028
-12 -4 5 -1.9705 -0.0057
-12 -4 6 -0.2689 0.0066
-12 -4 7 1.3180 -0.0014
-12 -4 8 -1.0481 -0.0083
-12 -4 9 0.8275 0.0139
-12 -4 10 -0.8394 -0.0091
-12 -3 1 -0.2669 0.0014
-12 -3 2 1.1295 -0.0016
-12 -3 3 -1.7094 0.0010
-12 -3 4 0.9974 -0.0023
-12 -3 5 0.9212 0.0051
-12 -3 6 -2.1423 -0.0058
-12 -3 7 1.1483 0.0023
-12 -3 8 0.8289 0.0052
-12 -3 9 -1.7502 -0.0135
-12 -3 10 1.6959 0.0163
-12 -3 11 -1.6478 -0.0091
-12 -2 1 -0.6593 0.0006
-12 -2 2 0.6476 0.0008
-12 -2 3 -0.8236 -0.0016
-12 -2 4 1.1896 0.0028
-12 -2 5 -1.2162 -0.0054
-12 -2 6 1.2594 0.0077
-12 -2 7 -1.8275 -0.0052
-12 -2 8 1.9069 -0.0029
-12 -2 9 -0.6559 0.0112
-12 -2 10 -0.7313 -0.0141
-12 -2 11 1.1280 0.0101
-12 -1 1 -1.3152 -0.0004
-12 -1 2 1.1626 -0.0031
-12 -1 3 -1.0584 0.0054
-12 -1 4 0.4251 -0.0069
-12 -1 5 1.4170 0.0078
-12 -1 6 -3.0259 -0.0079
-12 -1 7 2.7939 0.0064
-12 -1 8 -1.7513 -0.0013
-12 -1 9 1.3648 -0.0075
-12 -1 10 -1.0671 0.0139
-12 -1 11 0.3117 -0.0121
-12 0 1 -0.0013 0.0013
-12 0 2 -0.1468 0.0011
-12 0 3 0.0591 -0.0040
-12 0 4 -0.2030 0.0061
-12 0 5 1.0272 -0.0069
-12 0 6 -1.2421 0.0062
-12 0 7 0.4062 -0.0030
-12 0 8 -0.3804 -0.0022
-12 0 9 1.7241 0.0078
-12 0 10 -2.4394 -0.0117
-12 0 11 1.7315 0.0114
-12 1 1 2.0259 -0.0017
-12 1 2 -0.4577 -0.0033
-12 1 3 -1.2219 0.0066
-12 1 4 1.3379 -0.0088
-12 1 5 0.4238 0.0094
-12 1 6 -1.9065 -0.0075
-12 1 7 2.1470 0.0030
-12 1 8 -2.3948 0.0032
-12 1 9 2.6095 -0.0094
-12 1 10 -1.4622 0.0129
-12 1 11 -0.3311 -0.0115
-12 2 1 -3.5399 -0.0005
-12 2 2 2.7461 0.0049
-12 2 3 -0.9839 -0.0083
-12 2 4 -1.1123 0.0068
-12 2 5 2.2483 -0.0021
-12 2 6 -1.2723 -0.0016
-12 2 7 -0.2348 0.0035
-12 2 8 -0.0711 -0.0052
-12 2 9 1.4073 0.0075
-12 2 10 -1.6800 -0.0095
-12 3 1 -2.6289 -0.0010
-12 3 2 0.6280 0.0027
-12 3 3 0.2330 -0.0027
-12 3 4 -0.2799 0.0010
-12 3 5 -0.0282 -0.0012
-12 3 6 0.5123 0.0048
-12 3 7 -0.1920 -0.0085
-12 3 8 -1.1189 0.0093
-12 3 9 1.7041 -0.0084
-12 4 1 -0.5631 0.0003
-12 4 2 0.5604 0.0017
-12 4 3 -1.1655 -0.0023
-12 4 4 1.4527 0.0007
-12 4 5 -1.5275 0.0004
-12 4 6 1.9219 -0.0006
-12 4 7 -2.0690 0.0026
-12 4 8 1.6075 -0.0070
-11 -14 1 0.5581 0.0027
-11 -13 1 0.6562 0.0074
-11 -13 2 -0.4778 -0.0126
-11 -13 3 -0.1384 0.0040
-11 -12 1 1.1482 -0.0028
-11 -12 2 -1.4929 0.0117
-11 -12 3 0.7834 -0.0226
-11 -12 4 0.1671 0.0219
-11 -12 5 -0.6735 -0.0057
-11 -11 1 1.7232 -0.0047
-11 -11 2 -1.7185 0.0041
-11 -11 3 1.2139 0.0023
-11 -11 4 -0.6863 -0.0134
-11 -11 5 0.2981 0.0193
-11 -11 6 -0.1822 -0.0096
-11 -10 1 0.4383 -0.0005
-11 -10 2 0.2060 -0.0022
-11 -10 3 -0.1364 0.0023
-11 -10 4 0.2000 0.0017
-11 -10 5 -0.6458 -0.0104
-11 -10 6 0.7910 0.0184
-11 -10 7 -0.4975 -0.0143
-11 -9 1 -1.5772 0.0002
-11 -9 2 0.7759 0.0005
-11 -9 3 -0.3251 -0.0027
-11 -9 4 0.7935 0.0041
-11 -9 5 -1.1534 -0.0022
-11 -9 6 0.4689 -0.0038
-11 -9 7 0.2666 0.0115
-11 -9 8 0.0747 -0.0128
-11 -8 1 0.0595 0.0024
-11 -8 2 0.1800 -0.0031
-11 -8 3 -0.6832 0.0026
-11 -8 4 1.5386 -0.0041
-11 -8 5 -1.6527 0.0064
-11 -8 6 0.8878 -0.0054
-11 -8 7 -0.6771 0.0006
-11 -8 8 1.3030 0.0050
-11 -8 9 -1.2241 -0.0071
-11 -7 1 -0.0985 -0.0005
-11 -7 2 -0.5802 0.0026
-11 -7 3 0.3749 -0.0020
-11 -7 4 0.6961 0.0010
-11 -7 5 -1.1021 -0.0031
-11 -7 6 0.6077 0.0062
-11 -7 7 -0.5305 -0.0041
-11 -7 8 0.9972 -0.0035
-11 -7 9 -0.9062 0.0093
-11 -7 10 0.4281 -0.0075
-11 -6 1 -0.2723 0.0019
-11 -6 2 -0.5312 -0.0045
-11 -6 3 0.0270 0.0042
-11 -6 4 0.9118 -0.0014
-11 -6 5 -0.5026 0.0006
-11 -6 6 -0.8487 -0.0040
-11 -6 7 1.2871 0.0080
-11 -6 8 -0.6841 -0.0052
-11 -6 9 0.2623 -0.0057
-11 -6 10 -0.0664 0.0152
-11 -6 11 -0.4624 -0.0131
-11 -5 1 2.8003 0.0003
-11 -5 2 -1.8987 0.0014
-11 -5 3 0.0403 -0.0026
-11 -5 4 0.9481 0.0012
-11 -5 5 0.1889 0.0008
-11 -5 6 -1.8401 0.0005
-11 -5 7 1.7723 -0.0054
-11 -5 8 -0.4224 0.0085
-11 -5 9 -0.4148 -0.0051
-11 -5 10 0.5447 -0.0040
-11 -5 11 -0.6300 0.0116
-11 -5 12 0.4739 -0.0098
-11 -4 1 0.2136 -0.0026
-11 -4 2 0.7210 0.0003
-11 -4 3 -1.9079 0.0012
-11 -4 4 1.9457 -0.0009
-11 -4 5 -0.6241 -0.0005
-11 -4 6 -0.2703 0.0007
-11 -4 7 -0.4860 0.0032
-11 -4 8 1.4964 -0.0083
-11 -4 9 -1.1241 0.0078
-11 -4 10 0.0348 0.0004
-11 -4 11 0.5646 -0.0092
-11 -4 12 -0.8414 0.0110
-11 -3 1 0.3681 0.0037
-11 -3 2 -0.1195 -0.0020
-11 -3 3 0.4725 -0.0013
-11 -3 4 -1.5165 0.0020
-11 -3 5 2.6139 0.0001
-11 -3 6 -2.4020 -0.0013
-11 -3 7 0.5969 -0.0010
-11 -3 8 1.0122 0.0062
-11 -3 9 -1.1377 -0.0106
-11 -3 10 0.7583 0.0080
-11 -3 11 -0.7867 0.0021
-11 -3 12 0.6409 -0.0110
-11 -3 13 -0.1682 0.0097
-11 -2 1 0.0592 0.0009
-11 -2 2 -0.8919 0.0004
-11 -2 3 1.6360 -0.0002
-11 -2 4 -1.6839 -0.0006
-11 -2 5 1.2966 -0.0002
-11 -2 6 -0.3991 0.0017
-11 -2 7 -0.8195 -0.0000
-11 -2 8 0.9816 -0.0054
-11 -2 9 0.3738 0.0100
-11 -2 10 -1.6994 -0.0096
-11 -2 11 2.0657 0.0038
-11 -2 12 -2.1294 0.0048
-11 -2 13 1.9775 -0.0099
-11 -1 1 -2.1533 0.0006
-11 -1 2 0.7108 -0.0005
-11 -1 3 0.5056 -0.0005
-11 -1 4 -1.5048 0.0012
-11 -1 5 2.8586 -0.0012
-11 -1 6 -3.4874 0.0010
-11 -1 7 2.4976 -0.0016
-11 -1 8 -1.2003 0.0049
-11 -1 9 0.5639 -0.0099
-11 -1 10 0.2571 0.0112
-11 -1 11 -1.3289 -0.0051
-11 -1 12 1.4951 -0.0045
-11 -1 13 -0.8320 0.0107
-11 0 1 -0.3997 0.0013
-11 0 2 -0.0366 -0.0014
-11 0 3 0.1752 0.0011
-11 0 4 -0.4196 -0.0010
-11 0 5 1.1008 0.0005
-11 0 6 -0.9314 0.0003
-11 0 7 -0.2145 0.0003
-11 0 8 0.4561 -0.0033
-11 0 9 0.3882 0.0074
-11 0 10 -0.5562 -0.0094
-11 0 11 0.0818 0.0065
-11 0 12 -0.3835 0.0020
-11 0 13 1.1131 -0.0109
-11 1 1 -0.1853 -0.0031
-11 1 2 0.0239 0.0020
-11 1 3 -0.5003 -0.0004
-11 1 4 0.4911 -0.0012
-11 1 5 0.6602 0.0017
-11 1 6 -1.6478 -0.0001
-11 1 7 2.1565 -0.0026
-11 1 8 -3.0316 0.0056
-11 1 9 3.3320 -0.0083
-11 1 10 -1.8180 0.0091
-11 1 11 0.0012 -0.0058
-11 1 12 0.3292 -0.0011
-11 1 13 -0.0685 0.0084
-11 2 1 -3.3460 0.0013
-11 2 2 1.5278 0.0007
-11 2 3 0.1024 -0.0023
-11 2 4 -1.5792 0.0013
-11 2 5 2.4376 0.0010
-11 2 6 -1.6850 -0.0024
-11 2 7 0.4613 0.0035
-11 2 8 -0.4272 -0.0051
-11 2 9 0.7934 0.0061
-11 2 10 -0.5899 -0.0057
-11 2 11 0.8967 0.0035
-11 2 12 -2.0354 0.0011
-11 2 13 2.3228 -0.0069
-11 3 1 -0.2109 0.0000
-11 3 2 -0.8008 0.0017
-11 3 3 -0.1092 -0.0021
-11 3 4 1.1593 0.0009
-11 3 5 -1.3028 -0.0013
-11 3 6 0.9313 0.0040
-11 3 7 0.0401 -0.0059
-11 3 8 -1.1877 0.0058
-11 3 9 1.0339 -0.0054
-11 3 10 0.1665 0.0059
-11 3 11 -0.4140 -0.0057
-11 3 12 -0.4019 0.0037
-11 3 13 0.6033 0.0001
-11 4 1 0.7495 0.0006
-11 4 2 -0.1011 0.0017
-11 4 3 -1.2121 -0.0017
-11 4 4 1.5137 0.0002
-11 4 5 -1.1492 0.0004
-11 4 6 1.3304 -0.0005
-11 4 7 -1.7635 0.0036
-11 4 8 1.9871 -0.0085
-11 4 9 -2.3316 0.0103
-11 4 10 2.4351 -0.0072
-11 4 11 -1.7326 0.0020
-11 4 12 1.0918 0.0027
-11 5 1 1.3620 -0.0046
-11 5 2 -1.9018 0.0089
-11 5 3 1.5186 -0.0083
-11 5 4 -1.1745 0.0077
-11 5 5 0.5941 -0.0105
-11 5 6 0.3161 0.0139
-11 5 7 -0.6486 -0.0129
-11 5 8 0.3397 0.0085
-11 5 9 -0.2277 -0.0058
-11 5 10 0.2630 0.0049
-11 5 11 0.0548 -0.0023
-11 6 1 1.3009 0.0033
-11 6 2 0.3029 -0.0112
-11 6 3 -1.8231 0.0176
-11 6 4 1.9652 -0.0194
-11 6 5 -1.3528 0.0177
-11 6 6 0.8808 -0.0165
-11 6 7 -0.7078 0.0163
-11 6 8 1.0019 -0.0121
-11 6 9 -1.6723 0.0017
-10 -15 1 -0.2171 0.0001
-10 -14 1 1.1853 0.0055
-10 -14 2 -0.4221 -0.0172
-10 -14 3 -0.3378 0.0164
-10 -13 1 0.6634 -0.0007
-10 -13 2 0.3021 0.0029
-10 -13 3 -1.4171 -0.0147
-10 -13 4 1.9711 0.0222
-10 -13 5 -1.5303 -0.0117
-10 -12 1 0.7023 0.0002
-10 -12 2 -0.4316 0.0034
-10 -12 3 -0.4311 -0.0068
-10 -12 4 0.8307 0.0012
-10 -12 5 -0.4922 0.0112
-10 -12 6 0.0166 -0.0134
-10 -11 1 0.6533 -0.0052
-10 -11 2 -0.1710 0.0016
-10 -11 3 -0.2656 0.0028
-10 -11 4 0.2821 -0.0072
-10 -11 5 -0.2031 0.0060
-10 -11 6 0.2946 0.0051
-10 -11 7 -0.4046 -0.0144
-10 -10 1 0.1391 0.0007
-10 -10 2 0.4378 -0.0014
-10 -10 3 -0.5313 -0.0016
-10 -10 4 0.5556 0.0051
-10 -10 5 -0.7411 -0.0074
-10 -10 6 0.7129 0.0065
-10 -10 7 -0.2908 0.0022
-10 -10 8 -0.2262 -0.0144
-10 -10 9 0.6495 0.0153
-10 -9 1 -1.3885 0.0033
-10 -9 2 1.1541 -0.0021
-10 -9 3 -1.1938 -0.0004
-10 -9 4 1.5990 -0.0007
-10 -9 5 -1.7789 0.0050
-10 -9 6 1.3203 -0.0082
-10 -9 7 -0.8277 0.0081
-10 -9 8 0.7992 -0.0019
-10 -9 9 -0.6692 -0.0100
-10 -9 10 -0.0097 0.0166
-10 -8 1 -0.1217 0.0010
-10 -8 2 0.2240 0.0007
-10 -8 3 -0.1010 -0.0012
-10 -8 4 0.1606 -0.0008
-10 -8 5 -0.2811 0.0006
-10 -8 6 0.5037 0.0041
-10 -8 7 -1.2142 -0.0082
-10 -8 8 1.8888 0.0073
-10 -8 9 -1.4005 -0.0017
-10 -8 10 0.0195 -0.0073
-10 -8 11 0.7849 0.0146
-10 -7 1 0.5672 -0.0009
-10 -7 2 -1.3438 0.0020
-10 -7 3 1.4283 -0.0007
-10 -7 4 -0.6871 -0.0001
-10 -7 5 0.1569 -0.0012
-10 -7 6 -0.1759 0.0010
-10 -7 7 0.0510 0.0039
-10 -7 8 0.2622 -0.0087
-10 -7 9 -0.2366 0.0063
-10 -7 10 0.2324 0.0013
-10 -7 11 -0.7790 -0.0072
-10 -7 12 1.1676 0.0086
-10 -6 1 0.2986 0.0022
-10 -6 2 0.0879 -0.0046
-10 -6 3 -0.7502 0.0042
-10 -6 4 1.0658 -0.0023
-10 -6 5 -0.2811 0.0018
-10 -6 6 -0.7581 -0.0031
-10 -6 7 0.6957 0.0024
-10 -6 8 0.0692 0.0032
-10 -6 9 -0.3095 -0.0095
-10 -6 10 0.1362 0.0075
-10 -6 11 -0.2145 0.0032
-10 -6 12 0.2782 -0.0114
-10 -5 1 1.7541 -0.0018
-10 -5 2 -0.6242 0.0040
-10 -5 3 -0.5688 -0.0051
-10 -5 4 0.9157 0.0035
-10 -5 5 -0.1072 -0.0013
-10 -5 6 -0.5168 0.0014
-10 -5 7 -0.1169 -0.0026
-10 -5 8 0.9793 0.0009
-10 -5 9 -0.7955 0.0050
-10 -5 10 0.1122 -0.0108
-10 -5 11 0.1907 0.0094
-10 -5 12 -0.3926 0.0008
-10 -5 13 0.6424 -0.0112
-10 -4 1 -1.7584 -0.0009
-10 -4 2 2.4281 -0.0019
-10 -4 3 -2.7252 0.0044
-10 -4 4 2.2843 -0.0054
-10 -4 5 -1.4963 0.0044
-10 -4 6 1.5160 -0.0028
-10 -4 7 -2.4753 0.0027
-10 -4 8 2.7823 -0.0024
-10 -4 9 -1.5622 -0.0015
-10 -4 10 0.0096 0.0072
-10 -4 11 0.8518 -0.0083
-10 -4 12 -1.3512 0.0022
-10 -4 13 1.4934 0.0076
-10 -3 1 0.0177 0.0015
-10 -3 2 -0.7245 0.0012
-10 -3 3 1.4623 -0.0044
-10 -3 4 -1.7182 0.0050
-10 -3 5 1.4544 -0.0029
-10 -3 6 -0.6038 0.0009
-10 -3 7 -0.4432 -0.0007
-10 -3 8 0.5903 0.0017
-10 -3 9 0.2031 -0.0014
-10 -3 10 -0.5651 -0.0030
-10 -3 11 0.0632 0.0093
-10 -3 12 0.4411 -0.0098
-10 -3 13 -0.8180 0.0022
-10 -3 14 1.3789 0.0063
-10 -2 1 -0.3891 -0.0033
-10 -2 2 -0.8489 0.0023
-10 -2 3 1.5548 0.0005
-10 -2 4 -1.2643 -0.0033
-10 -2 5 0.6725 0.0033
-10 -2 6 0.0903 -0.0012
-10 -2 7 -0.9994 0.0006
-10 -2 8 1.1042 -0.0023
-10 -2 9 -0.1809 0.0030
-10 -2 10 -0.6035 -0.0009
-10 -2 11 0.7940 -0.0033
-10 -2 12 -0.8734 0.0069
-10 -2 13 0.6326 -0.0050
-10 -2 14 0.0738 -0.0041
-10 -1 1 -1.3984 0.0008
-10 -1 2 -0.1342 -0.0000
-10 -1 3 0.7300 -0.0020
-10 -1 4 -0.5741 0.0038
-10 -1 5 0.6831 -0.0043
-10 -1 6 -0.4442 0.0034
-10 -1 7 -0.7079 -0.0020
-10 -1 8 1.6639 0.0020
-10 -1 9 -1.9685 -0.0031
-10 -1 10 2.5318 0.0019
-10 -1 11 -3.2021 0.0030
-10 -1 12 3.0104 -0.0076
-10 -1 13 -2.2385 0.0083
-10 -1 14 1.4834 -0.0052
-10 -1 15 -0.4363 0.0002
-10 0 1 1.4325 -0.0008
-10 0 2 -1.6358 -0.0008
-10 0 3 0.6671 0.0027
-10 0 4 0.3765 -0.0044
-10 0 5 -0.4727 0.0043
-10 0 6 0.6861 -0.0026
-10 0 7 -1.3781 0.0019
-10 0 8 1.2897 -0.0032
-10 0 9 -0.5692 0.0049
-10 0 10 0.4533 -0.0048
-10 0 11 -0.4497 0.0011
-10 0 12 -0.3114 0.0051
-10 0 13 0.8665 -0.0090
-10 0 14 -0.4167 0.0065
-10 0 15 -0.1820 -0.0005
-10 1 1 0.5852 -0.0027
-10 1 2 -1.4414 0.0024
-10 1 3 0.7839 -0.0020
-10 1 4 -0.0455 0.0020
-10 1 5 0.3184 -0.0028
-10 1 6 -0.6119 0.0039
-10 1 7 0.8367 -0.0042
-10 1 8 -1.8271 0.0041
-10 1 9 2.6929 -0.0046
-10 1 10 -2.4101 0.0037
-10 1 11 1.9983 0.0003
-10 1 12 -2.0032 -0.0059
-10 1 13 1.2048 0.0095
-10 1 14 0.4014 -0.0082
-10 1 15 -1.1752 0.0020
-10 2 1 0.7365 0.0025
-10 2 2 -1.1765 -0.0036
-10 2 3 0.6916 0.0032
-10 2 4 -0.9181 -0.0033
-10 2 5 1.7556 0.0037
-10 2 6 -1.3858 -0.0039
-10 2 7 0.0700 0.0042
-10 2 8 0.7330 -0.0042
-10 2 9 -1.0857 0.0028
-10 2 10 1.0205 -0.0007
-10 2 11 0.2916 -0.0014
-10 2 12 -1.9473 0.0043
-10 2 13 1.9310 -0.0072
-10 2 14 -0.5978 0.0072
-10 2 15 -0.2310 -0.0035
-10 3 1 2.2099 0.0005
-10 3 2 -1.3435 0.0011
-10 3 3 -0.8395 -0.0022
-10 3 4 1.7820 0.0015
-10 3 5 -1.2622 -0.0011
-10 3 6 0.7719 0.0017
-10 3 7 -0.3890 -0.0019
-10 3 8 -0.0354 0.0015
-10 3 9 -0.2571 -0.0018
-10 3 10 0.8394 0.0018
-10 3 11 -0.5579 -0.0002
-10 3 12 0.1494 -0.0023
-10 3 13 -0.7160 0.0045
-10 3 14 1.1705 -0.0062
-10 3 15 -0.3802 0.0057
-10 4 1 0.0530 0.0012
-10 4 2 0.4251 -0.0003
-10 4 3 -0.9865 0.0004
-10 4 4 0.1235 -0.0010
-10 4 5 0.8826 0.0001
-10 4 6 -0.3784 0.0009
-10 4 7 -0.9005 0.0007
-10 4 8 1.8386 -0.0034
-10 4 9 -2.3123 0.0035
-10 4 10 2.0279 -0.0010
-10 4 11 -1.1905 -0.0015
-10 4 12 1.1899 0.0032
-10 4 13 -2.1668 -0.0033
-10 4 14 2.3214 0.0014
-10 5 1 1.4990 0.0006
-10 5 2 -1.4802 0.0009
-10 5 3 0.8631 0.0000
-10 5 4 -0.9397 -0.0007
-10 5 5 0.8602 -0.0013
-10 5 6 -0.0767 0.0037
-10 5 7 -0.4313 -0.0040
-10 5 8 0.2762 0.0039
-10 5 9 0.0829 -0.0051
-10 5 10 -0.6764 0.0047
-10 5 11 1.3514 -0.0005
-10 5 12 -1.4174 -0.0049
-10 5 13 1.1535 0.0077
-10 5 14 -1.4269 -0.0067
-10 6 1 0.3347 0.0010
-10 6 2 1.9916 -0.0063
-10 6 3 -3.2684 0.0096
-10 6 4 2.2348 -0.0099
-10 6 5 -0.4722 0.0081
-10 6 6 -0.5103 -0.0076
-10 6 7 0.6774 0.0083
-10 6 8 -0.2654 -0.0057
-10 6 9 -0.4032 -0.0016
-10 6 10 0.7756 0.0080
-10 6 11 -0.9582 -0.0099
-10 6 12 1.4018 0.0090
-10 6 13 -1.6963 -0.0072
-10 7 1 -0.5057 0.0035
-10 7 2 0.6225 -0.0054
-10 7 3 0.1041 0.0054
-10 7 4 -1.2129 -0.0048
-10 7 5 1.1793 0.0043
-10 7 6 -0.1416 -0.0052
-10 7 7 -0.4067 0.0066
-10 7 8 -0.1296 -0.0062
-10 7 9 1.0874 0.0053
-10 7 10 -1.5396 -0.0081
-10 7 11 0.9733 0.0128
-10 7 12 0.2128 -0.0138
-10 8 1 0.7244 -0.0032
-10 8 2 -0.4759 0.0076
-10 8 3 0.7217 -0.0097
-10 8 4 -0.8446 0.0109
-10 8 5 0.1271 -0.0118
-10 8 6 0.8124 0.0115
-10 8 7 -1.0491 -0.0112
-10 8 8 0.7072 0.0130
-10 8 9 -0.4013 -0.0144
-10 8 10 0.2473 0.0116
-9 -15 1 -0.7723 0.0016
-9 -15 2 1.0596 -0.0104
-9 -14 1 -0.6634 -0.0024
-9 -14 2 0.9231 -0.0007
-9 -14 3 -1.0001 -0.0066
-9 -14 4 0.9256 0.0173
-9 -13 1 -0.9802 0.0007
-9 -13 2 1.4716 0.0020
-9 -13 3 -1.6066 -0.0087
-9 -13 4 1.1364 0.0077
-9 -13 5 -0.2569 0.0058
-9 -13 6 -0.3080 -0.0160
-9 -12 1 -0.1287 0.0045
-9 -12 2 0.3778 -0.0056
-9 -12 3 -0.5053 0.0042
-9 -12 4 -0.0220 -0.0057
-9 -12 5 0.8573 0.0076
-9 -12 6 -1.2412 -0.0004
-9 -12 7 1.0657 -0.0112
-9 -11 1 -0.3365 -0.0028
-9 -11 2 1.1735 0.0023
-9 -11 3 -1.3068 -0.0043
-9 -11 4 0.9322 0.0048
-9 -11 5 -0.8232 -0.0050
-9 -11 6 1.1869 0.0082
-9 -11 7 -1.4061 -0.0071
-9 -11 8 1.0361 -0.0032
-9 -11 9 -0.3208 0.0111
-9 -10 1 -0.4388 0.0026
-9 -10 2 0.8278 -0.0017
-9 -10 3 -1.0016 -0.0008
-9 -10 4 1.1586 -0.0005
-9 -10 5 -1.2809 0.0042
-9 -10 6 0.8582 -0.0062
-9 -10 7 0.3513 0.0082
-9 -10 8 -1.7606 -0.0082
-9 -10 9 2.5536 -0.0007
-9 -10 10 -2.3855 0.0133
-9 -9 1 -0.4753 0.0012
-9 -9 2 0.1703 -0.0002
-9 -9 3 -0.3165 -0.0013
-9 -9 4 0.8792 -0.0004
-9 -9 5 -1.4397 0.0013
-9 -9 6 1.4900 0.0021
-9 -9 7 -1.0987 -0.0062
-9 -9 8 0.6399 0.0086
-9 -9 9 -0.1619 -0.0098
-9 -9 10 -0.3624 0.0053
-9 -9 11 0.6914 0.0063
-9 -8 1 1.8193 -0.0020
-9 -8 2 -2.1274 0.0048
-9 -8 3 2.2439 -0.0039
-9 -8 4 -1.8776 0.0005
-9 -8 5 1.1557 -0.0005
-9 -8 6 -0.4021 0.0034
-9 -8 7 -0.3286 -0.0028
-9 -8 8 0.8574 -0.0019
-9 -8 9 -0.8415 0.0055
-9 -8 10 0.4935 -0.0071
-9 -8 11 -0.3941 0.0064
-9 -8 12 0.5565 -0.0005
-9 -7 1 1.6039 -0.0024
-9 -7 2 -1.8639 -0.0007
-9 -7 3 1.4797 0.0033
-9 -7 4 -0.3800 -0.0032
-9 -7 5 -0.5439 0.0010
-9 -7 6 0.7004 -0.0011
-9 -7 7 -0.4367 0.0049
-9 -7 8 0.1089 -0.0057
-9 -7 9 0.2216 -0.0004
-9 -7 10 -0.2431 0.0068
-9 -7 11 -0.1824 -0.0078
-9 -7 12 0.4729 0.0064
-9 -7 13 -0.1989 -0.0057
-9 -6 1 -0.7096 0.0011
-9 -6 2 1.2410 -0.0005
-9 -6 3 -1.6152 -0.0017
-9 -6 4 1.7575 0.0032
-9 -6 5 -1.3461 -0.0027
-9 -6 6 0.7780 0.0015
-9 -6 7 -0.6779 -0.0020
-9 -6 8 0.6851 0.0045
-9 -6 9 -0.1659 -0.0043
-9 -6 10 -0.5069 -0.0025
-9 -6 11 0.6917 0.0094
-9 -6 12 -0.5102 -0.0060
-9 -6 13 0.2211 -0.0054
-9 -5 1 0.2532 -0.0014
-9 -5 2 -0.2065 0.0013
-9 -5 3 -0.0863 -0.0005
-9 -5 4 0.3589 -0.0013
-9 -5 5 -0.2108 0.0016
-9 -5 6 0.0109 0.0001
-9 -5 7 -0.1295 -0.0008
-9 -5 8 0.0010 -0.0016
-9 -5 9 0.7507 0.0053
-9 -5 10 -1.3886 -0.0057
-9 -5 11 1.3738 -0.0003
-9 -5 12 -1.1242 0.0089
-9 -5 13 0.8571 -0.0104
-9 -5 14 -0.3516 0.0013
-9 -4 1 -1.6897 0.0004
-9 -4 2 1.7068 -0.0015
-9 -4 3 -1.7079 0.0025
-9 -4 4 1.4887 -0.0027
-9 -4 5 -1.0447 0.0016
-9 -4 6 0.9084 -0.0002
-9 -4 7 -1.2265 -0.0003
-9 -4 8 1.2017 0.0016
-9 -4 9 -0.4905 -0.0047
-9 -4 10 -0.1695 0.0062
-9 -4 11 0.4425 -0.0021
-9 -4 12 -0.7095 -0.0059
-9 -4 13 0.7967 0.0126
-9 -4 14 -0.3481 -0.0131
-9 -4 15 -0.0674 0.0063
-9 -3 1 0.5853 0.0001
-9 -3 2 -1.5211 0.0005
-9 -3 3 2.0970 -0.0023
-9 -3 4 -1.8990 0.0031
-9 -3 5 1.3744 -0.0026
-9 -3 6 -0.7927 0.0015
-9 -3 7 0.2914 0.0000
-9 -3 8 -0.3505 -0.0014
-9 -3 9 0.8227 0.0030
-9 -3 10 -0.7973 -0.0054
-9 -3 11 0.1303 0.0060
-9 -3 12 0.5961 -0.0014
-9 -3 13 -1.3048 -0.0054
-9 -3 14 1.8247 0.0072
-9 -3 15 -1.3467 -0.0026
-9 -2 1 -0.4134 -0.0014
-9 -2 2 -0.2939 -0.0006
-9 -2 3 0.4479 0.0031
-9 -2 4 -0.1955 -0.0051
-9 -2 5 0.3352 0.0047
-9 -2 6 -0.5000 -0.0022
-9 -2 7 0.1078 0.0001
-9 -2 8 0.2071 0.0013
-9 -2 9 -0.0083 -0.0030
-9 -2 10 -0.1079 0.0046
-9 -2 11 -0.0541 -0.0048
-9 -2 12 0.1634 0.0027
-9 -2 13 -0.2808 0.0031
-9 -2 14 0.1826 -0.0106
-9 -2 15 0.7234 0.0128
-9 -2 16 -1.8241 -0.0064
-9 -1 1 0.6954 0.0027
-9 -1 2 -1.1572 -0.0022
-9 -1 3 0.5505 -0.0004
-9 -1 4 0.4068 0.0029
-9 -1 5 -0.6110 -0.0038
-9 -1 6 0.7563 0.0022
-9 -1 7 -1.4570 0.0009
-9 -1 8 1.8689 -0.0030
-9 -1 9 -1.8320 0.0032
-9 -1 10 2.2265 -0.0036
-9 -1 11 -2.8755 0.0048
-9 -1 12 2.9582 -0.0044
-9 -1 13 -2.5386 0.0020
-9 -1 14 1.7528 0.0007
-9 -1 15 -0.4482 -0.0032
-9 -1 16 -0.6036 0.0040
-9 0 1 2.0638 -0.0013
-9 0 2 -1.7205 0.0002
-9 0 3 -0.0063 0.0013
-9 0 4 1.4043 -0.0029
-9 0 5 -1.2457 0.0030
-9 0 6 0.7481 -0.0012
-9 0 7 -0.5830 -0.0005
-9 0 8 -0.0834 0.0013
-9 0 9 0.9952 -0.0018
-9 0 10 -1.2048 0.0022
-9 0 11 1.1509 -0.0030
-9 0 12 -1.3472 0.0042
-9 0 13 1.1839 -0.0034
-9 0 14 -0.6887 0.0002
-9 0 15 0.6606 0.0017
-9 0 16 -0.8037 -0.0003
-9 1 1 0.4060 -0.0005
-9 1 2 -0.6583 0.0000
-9 1 3 -0.2929 -0.0008
-9 1 4 0.6738 0.0019
-9 1 5 0.0229 -0.0026
-9 1 6 -0.2769 0.0021
-9 1 7 0.1986 -0.0002
-9 1 8 -1.1608 -0.0012
-9 1 9 2.7097 0.0013
-9 1 10 -3.7076 -0.0018
-9 1 11 4.2267 0.0038
-9 1 12 -4.0473 -0.0052
-9 1 13 2.5767 0.0040
-9 1 14 -0.8885 -0.0003
-9 1 15 0.4574 -0.0037
-9 1 16 -0.7012 0.0044
-9 2 1 1.6399 0.0025
-9 2 2 -0.6118 -0.0025
-9 2 3 -0.8363 0.0012
-9 2 4 0.5132 -0.0011
-9 2 5 0.7954 0.0017
-9 2 6 -0.6622 -0.0018
-9 2 7 -0.6001 0.0015
-9 2 8 1.3363 -0.0005
-9 2 9 -1.5275 -0.0010
-9 2 10 1.3721 0.0016
-9 2 11 -0.4974 -0.0016
-9 2 12 -0.2726 0.0026
-9 2 13 -0.0148 -0.0034
-9 2 14 0.3920 0.0016
-9 2 15 0.0022 0.0021
-9 2 16 -0.1417 -0.0044
-9 3 1 0.3684 0.0008
-9 3 2 0.5522 0.0011
-9 3 3 -1.6307 -0.0028
-9 3 4 1.1645 0.0029
-9 3 5 -0.3299 -0.0024
-9 3 6 0.6676 0.0021
-9 3 7 -1.1354 -0.0009
-9 3 8 0.7589 -0.0005
-9 3 9 -0.3426 0.0013
-9 3 10 0.1979 -0.0024
-9 3 11 -0.0208 0.0037
-9 3 12 0.4023 -0.0037
-9 3 13 -1.2442 0.0024
-9 3 14 0.9481 -0.0010
-9 3 15 0.6388 -0.0009
-9 3 16 -1.6147 0.0032
-9 4 1 -2.0463 0.0011
-9 4 2 1.5036 -0.0010
-9 4 3 -0.5321 0.0010
-9 4 4 -1.4498 -0.0012
-9 4 5 2.4710 -0.0002
-9 4 6 -1.4144 0.0023
-9 4 7 -0.1209 -0.0029
-9 4 8 0.8509 0.0025
-9 4 9 -0.9481 -0.0026
-9 4 10 0.5173 0.0023
-9 4 11 -0.0636 -0.0017
-9 4 12 0.6229 0.0015
-9 4 13 -1.5642 -0.0010
-9 4 14 1.1890 -0.0012
-9 4 15 0.0564 0.0031
-9 4 16 -0.3555 -0.0029
-9 5 1 1.2396 0.0005
-9 5 2 -0.7299 0.0011
-9 5 3 0.2417 -0.0015
-9 5 4 -0.7792 0.0005
-9 5 5 0.9380 -0.0002
-9 5 6 -0.1782 0.0001
-9 5 7 -0.3410 0.0006
-9 5 8 0.2294 -0.0001
-9 5 9 0.0480 -0.0013
-9 5 10 -0.3829 0.0006
-9 5 11 0.4488 0.0024
-9 5 12 -0.0010 -0.0042
-9 5 13 0.0624 0.0036
-9 5 14 -1.2717 -0.0014
-9 5 15 2.1353 -0.0019
-9 5 16 -1.3908 0.0044
-9 6 1 -0.4711 -0.0047
-9 6 2 2.3378 0.0038
-9 6 3 -2.4618 -0.0025
-9 6 4 0.6270 0.0019
-9 6 5 0.9435 -0.0030
-9 6 6 -1.2166 0.0036
-9 6 7 0.9028 -0.0025
-9 6 8 -0.4566 0.0018
-9 6 9 -0.1317 -0.0025
-9 6 10 0.9098 0.0028
-9 6 11 -2.1495 -0.0033
-9 6 12 3.4822 0.0048
-9 6 13 -3.6101 -0.0047
-9 6 14 2.3566 0.0008
-9 6 15 -1.2526 0.0043
-9 7 1 -0.1288 0.0001
-9 7 2 -0.0123 -0.0008
-9 7 3 0.9520 0.0021
-9 7 4 -1.6221 -0.0034
-9 7 5 0.5602 0.0038
-9 7 6 1.3309 -0.0047
-9 7 7 -2.0488 0.0056
-9 7 8 1.1366 -0.0048
-9 7 9 0.3245 0.0038
-9 7 10 -1.0901 -0.0056
-9 7 11 0.7650 0.0085
-9 7 12 -0.2478 -0.0091
-9 7 13 0.5818 0.0069
-9 7 14 -1.2658 -0.0026
-9 7 15 1.1090 -0.0034
-9 8 1 0.1399 -0.0018
-9 8 2 0.2199 0.0052
-9 8 3 0.0776 -0.0065
-9 8 4 -0.1254 0.0076
-9 8 5 -0.6825 -0.0086
-9 8 6 1.3873 0.0078
-9 8 7 -1.0718 -0.0064
-9 8 8 0.1657 0.0067
-9 8 9 0.4841 -0.0068
-9 8 10 -0.6953 0.0048
-9 8 11 0.8912 -0.0023
-9 8 12 -1.4558 0.0009
-9 8 13 2.0605 0.0008
-9 8 14 -1.9063 -0.0029
-9 9 1 -2.1214 0.0009
-9 9 2 1.9510 -0.0039
-9 9 3 -0.9925 0.0069
-9 9 4 0.1075 -0.0077
-9 9 5 0.1436 0.0075
-9 9 6 -0.1533 -0.0076
-9 9 7 0.3073 0.0064
-9 9 8 -0.4630 -0.0034
-9 9 9 0.4797 0.0013
-9 9 10 -0.5211 -0.0011
-9 9 11 0.7532 -0.0002
-9 9 12 -1.0514 0.0034
-9 10 4 0.6736 0.0006
-9 10 5 -1.3518 -0.0093
-9 10 6 1.4101 0.0132
-9 10 7 -0.6460 -0.0122
-9 10 8 -0.3660 0.0069
-9 10 9 0.9162 0.0019
-8 -16 1 -0.8710 0.0070
-8 -15 1 -0.0093 -0.0052
-8 -15 2 -0.2487 0.0026
-8 -15 3 0.7053 -0.0062
-8 -14 1 -0.6924 -0.0015
-8 -14 2 -0.3930 0.0026
-8 -14 3 0.8048 -0.0064
-8 -14 4 -0.5655 0.0062
-8 -14 5 0.2009 0.0035
-8 -13 1 -0.2278 0.0032
-8 -13 2 0.1147 -0.0042
-8 -13 3 0.0890 0.0027
-8 -13 4 -0.4739 -0.0046
-8 -13 5 0.7743 0.0098
-8 -13 6 -0.5991 -0.0084
-8 -13 7 0.0972 -0.0004
-8 -12 1 -0.4250 0.0004
-8 -12 2 0.1384 -0.0007
-8 -12 3 0.3293 -0.0027
-8 -12 4 -0.9492 0.0045
-8 -12 5 1.3466 -0.0043
-8 -12 6 -1.3034 0.0066
-8 -12 7 1.1227 -0.0070
-8 -12 8 -1.0477 -0.0011
-8 -11 1 -1.4505 -0.0001
-8 -11 2 1.9667 0.0021
-8 -11 3 -1.8103 -0.0052
-8 -11 4 1.4313 0.0035
-8 -11 5 -1.4105 0.0008
-8 -11 6 1.6204 -0.0018
-8 -11 7 -1.4293 0.0022
-8 -11 8 0.7219 -0.0041
-8 -11 9 0.0009 0.0012
-8 -10 1 -1.1100 -0.0005
-8 -10 2 0.7909 0.0004
-8 -10 3 -0.8041 -0.0003
-8 -10 4 1.0415 -0.0031
-8 -10 5 -1.0333 0.0056
-8 -10 6 0.1315 -0.0030
-8 -10 7 1.6475 -0.0007
-8 -10 8 -3.2880 0.0034
-8 -10 9 3.7622 -0.0083
-8 -10 10 -3.0073 0.0119
-8 -10 11 1.7256 -0.0072
-8 -9 1 0.5977 0.0004
-8 -9 2 -0.9820 0.0006
-8 -9 3 0.7598 -0.0013
-8 -9 4 -0.2919 0.0000
-8 -9 5 -0.0868 -0.0014
-8 -9 6 0.1223 0.0060
-8 -9 7 -0.0221 -0.0073
-8 -9 8 0.2426 0.0037
-8 -9 9 -0.7593 0.0004
-8 -9 10 1.0454 -0.0052
-8 -9 11 -0.7706 0.0109
-8 -9 12 0.1912 -0.0108
-8 -8 1 2.7775 -0.0002
-8 -8 2 -2.3575 0.0013
-8 -8 3 1.6712 -0.0001
-8 -8 4 -0.9924 -0.0024
-8 -8 5 0.5516 0.0027
-8 -8 6 -0.4463 -0.0024
-8 -8 7 0.2992 0.0053
-8 -8 8 0.2715 -0.0071
-8 -8 9 -1.0483 0.0027
-8 -8 10 1.5279 0.0039
-8 -8 11 -1.5218 -0.0072
-8 -8 12 1.2127 0.0087
-8 -8 13 -0.8276 -0.0085
-8 -7 1 0.1772 -0.0015
-8 -7 2 0.3189 -0.0028
-8 -7 3 -1.0297 0.0041
-8 -7 4 1.9277 -0.0023
-8 -7 5 -2.4514 -0.0010
-8 -7 6 2.1650 0.0019
-8 -7 7 -1.3590 -0.0004
-8 -7 8 0.5016 0.0014
-8 -7 9 0.2299 -0.0053
-8 -7 10 -0.6834 0.0058
-8 -7 11 0.6980 -0.0022
-8 -7 12 -0.4005 0.0020
-8 -7 13 0.1380 -0.0061
-8 -6 1 -1.4712 0.0028
-8 -6 2 1.3772 0.0002
-8 -6 3 -1.4029 -0.0036
-8 -6 4 1.5361 0.0042
-8 -6 5 -1.2989 -0.0024
-8 -6 6 0.5890 0.0003
-8 -6 7 0.1706 0.0008
-8 -6 8 -0.8023 -0.0008
-8 -6 9 1.3702 0.0020
-8 -6 10 -1.6050 -0.0051
-8 -6 11 1.1783 0.0045
-8 -6 12 -0.2502 0.0036
-8 -6 13 -0.7059 -0.0110
-8 -6 14 1.2664 0.0085
-8 -5 1 1.6737 -0.0018
-8 -5 2 -1.9327 -0.0007
-8 -5 3 1.4975 0.0034
-8 -5 4 -0.9227 -0.0055
-8 -5 5 0.9594 0.0047
-8 -5 6 -1.5178 -0.0017
-8 -5 7 1.9827 0.0001
-8 -5 8 -2.2360 -0.0002
-8 -5 9 2.4164 0.0001
-8 -5 10 -2.2881 0.0014
-8 -5 11 1.6888 -0.0042
-8 -5 12 -0.8977 0.0050
-8 -5 13 0.1684 0.0002
-8 -5 14 0.4125 -0.0084
-8 -5 15 -0.7052 0.0096
-8 -4 1 -0.4952 0.0011
-8 -4 2 0.5231 0.0011
-8 -4 3 -0.5787 -0.0034
-8 -4 4 0.3976 0.0047
-8 -4 5 0.0522 -0.0049
-8 -4 6 -0.2524 0.0035
-8 -4 7 -0.1355 -0.0009
-8 -4 8 0.5888 -0.0001
-8 -4 9 -0.6020 -0.0009
-8 -4 10 0.3961 0.0005
-8 -4 11 -0.1896 0.0026
-8 -4 12 -0.1174 -0.0052
-8 -4 13 0.4121 0.0047
-8 -4 14 -0.5499 -0.0005
-8 -4 15 0.6827 -0.0058
-8 -4 16 -0.7545 0.0097
-8 -3 1 0.7028 0.0014
-8 -3 2 -1.2218 -0.0031
-8 -3 3 1.7105 0.0033
-8 -3 4 -1.7320 -0.0029
-8 -3 5 1.4452 0.0022
-8 -3 6 -0.8904 -0.0015
-8 -3 7 0.1775 0.0013
-8 -3 8 0.0664 -0.0012
-8 -3 9 0.3521 0.0011
-8 -3 10 -0.7610 -0.0015
-8 -3 11 0.7126 0.0003
-8 -3 12 -0.3277 0.0036
-8 -3 13 -0.2201 -0.0060
-8 -3 14 0.5337 0.0030
-8 -3 15 -0.1813 0.0018
-8 -3 16 -0.3823 -0.0032
-8 -2 1 -0.7149 0.0019
-8 -2 2 0.5797 0.0002
-8 -2 3 -0.6273 -0.0013
-8 -2 4 0.5887 0.0008
-8 -2 5 0.0066 -0.0003
-8 -2 6 -0.5596 0.0006
-8 -2 7 0.5158 -0.0011
-8 -2 8 -0.4737 0.0020
-8 -2 9 0.7715 -0.0030
-8 -2 10 -0.8133 0.0025
-8 -2 11 0.4138 -0.0002
-8 -2 12 -0.0584 -0.0027
-8 -2 13 0.0881 0.0056
-8 -2 14 -0.6991 -0.0064
-8 -2 15 1.7037 0.0014
-8 -2 16 -2.0801 0.0066
-8 -2 17 1.2184 -0.0092
-8 -1 1 1.2023 0.0003
-8 -1 2 -1.1607 -0.0015
-8 -1 3 0.4359 0.0010
-8 -1 4 0.3590 0.0003
-8 -1 5 -0.5138 -0.0014
-8 -1 6 0.7106 0.0010
-8 -1 7 -1.3182 0.0009
-8 -1 8 1.5859 -0.0022
-8 -1 9 -1.5196 0.0022
-8 -1 10 1.8507 -0.0020
-8 -1 11 -2.2829 0.0013
-8 -1 12 2.0604 0.0010
-8 -1 13 -1.2442 -0.0031
-8 -1 14 0.1603 0.0034
-8 -1 15 0.8453 -0.0029
-8 -1 16 -1.0294 0.0015
-8 -1 17 0.2862 0.0014
-8 0 1 0.4315 0.0009
-8 0 2 -0.3692 0.0003
-8 0 3 -0.7713 -0.0007
-8 0 4 1.5642 -0.0004
-8 0 5 -1.1682 0.0013
-8 0 6 0.6782 -0.0007
-8 0 7 -0.4252 -0.0009
-8 0 8 -0.4402 0.0030
-8 0 9 1.6177 -0.0042
-8 0 10 -2.1995 0.0032
-8 0 11 2.4076 -0.0011
-8 0 12 -2.6276 -0.0007
-8 0 13 2.6886 0.0027
-8 0 14 -2.8410 -0.0037
-8 0 15 3.2297 0.0015
-8 0 16 -3.0091 0.0024
-8 0 17 1.8604 -0.0037
-8 1 1 -0.6944 -0.0010
-8 1 2 0.8387 -0.0002
-8 1 3 -1.4821 0.0002
-8 1 4 1.0986 -0.0002
-8 1 5 0.0027 0.0004
-8 1 6 -0.1631 -0.0014
-8 1 7 -0.0952 0.0032
-8 1 8 -0.7780 -0.0043
-8 1 9 2.3045 0.0041
-8 1 10 -3.2850 -0.0038
-8 1 11 3.6585 0.0031
-8 1 12 -3.4377 -0.0012
-8 1 13 2.5819 -0.0012
-8 1 14 -1.8936 0.0025
-8 1 15 1.7031 -0.0020
-8 1 16 -1.1442 -0.0015
-8 1 17 0.1660 0.0062
-8 2 1 0.3692 0.0021
-8 2 2 0.5040 0.0006
-8 2 3 -1.3560 -0.0025
-8 2 4 0.7425 0.0019
-8 2 5 0.0785 -0.0007
-8 2 6 0.5825 0.0007
-8 2 7 -1.6319 -0.0017
-8 2 8 1.7045 0.0030
-8 2 9 -1.5280 -0.0036
-8 2 10 1.6871 0.0025
-8 2 11 -1.6642 -0.0010
-8 2 12 1.5082 0.0005
-8 2 13 -1.3769 0.0006
-8 2 14 0.6922 -0.0031
-8 2 15 0.2256 0.0045
-8 2 16 -0.1398 -0.0024
-8 2 17 -0.6921 -0.0028
-8 2 18 0.8982 0.0087
-8 3 1 -0.9789 0.0002
-8 3 2 0.9044 -0.0010
-8 3 3 -0.6334 0.0010
-8 3 4 -0.3095 -0.0009
-8 3 5 0.3899 0.0002
-8 3 6 0.8394 0.0002
-8 3 7 -1.4074 0.0013
-8 3 8 0.5499 -0.0033
-8 3 9 0.3599 0.0042
-8 3 10 -0.7097 -0.0040
-8 3 11 0.8041 0.0025
-8 3 12 -0.4805 0.0002
-8 3 13 0.1536 -0.0022
-8 3 14 -0.7470 0.0024
-8 3 15 1.5251 -0.0021
-8 3 16 -1.0415 0.0016
-8 3 17 -0.1399 0.0001
-8 3 18 0.5733 -0.0024
-8 4 1 -1.2758 0.0019
-8 4 2 0.7450 -0.0009
-8 4 3 0.2408 0.0001
-8 4 4 -1.6943 -0.0006
-8 4 5 1.9649 0.0005
-8 4 6 -0.9215 0.0007
-8 4 7 0.2275 -0.0016
-8 4 8 -0.2595 0.0026
-8 4 9 0.2882 -0.0032
-8 4 10 -0.3651 0.0023
-8 4 11 0.4229 -0.0008
-8 4 12 0.0677 0.0002
-8 4 13 -0.4688 0.0009
-8 4 14 -0.0183 -0.0030
-8 4 15 0.3109 0.0039
-8 4 16 0.6115 -0.0024
-8 4 17 -1.5440 0.0002
-8 4 18 1.2505 0.0011
-8 5 1 2.0711 0.0020
-8 5 2 -0.8053 0.0001
-8 5 3 -0.0699 -0.0014
-8 5 4 0.1169 0.0009
-8 5 5 -0.5986 -0.0006
-8 5 6 1.4706 -0.0000
-8 5 7 -1.6696 0.0018
-8 5 8 1.3361 -0.0027
-8 5 9 -1.0842 0.0025
-8 5 10 0.9331 -0.0023
-8 5 11 -1.0859 0.0015
-8 5 12 1.4320 0.0006
-8 5 13 -0.8511 -0.0022
-8 5 14 -0.6636 0.0024
-8 5 15 1.2044 -0.0028
-8 5 16 -0.1205 0.0026
-8 5 17 -0.8576 0.0005
-8 6 1 0.0200 -0.0037
-8 6 2 1.4138 0.0038
-8 6 3 -1.1722 -0.0015
-8 6 4 0.0854 -0.0007
-8 6 5 0.0406 -0.0005
-8 6 6 0.6687 0.0032
-8 6 7 -1.0567 -0.0043
-8 6 8 0.9228 0.0041
-8 6 9 -0.6086 -0.0030
-8 6 10 0.4853 0.0012
-8 6 11 -0.9678 -0.0011
-8 6 12 1.5318 0.0024
-8 6 13 -1.0726 -0.0017
-8 6 14 0.1233 -0.0014
-8 6 15 -0.2774 0.0039
-8 6 16 1.2519 -0.0042
-8 6 17 -1.4216 0.0034
-8 7 1 0.2412 0.0001
-8 7 2 -0.0337 -0.0015
-8 7 3 0.3490 0.0041
-8 7 4 -0.0981 -0.0055
-8 7 5 -1.3899 0.0050
-8 7 6 2.8067 -0.0054
-8 7 7 -2.7192 0.0063
-8 7 8 1.2772 -0.0049
-8 7 9 0.4680 0.0015
-8 7 10 -1.5580 0.0009
-8 7 11 1.8167 -0.0017
-8 7 12 -2.1701 0.0011
-8 7 13 3.1539 -0.0000
-8 7 14 -3.5433 0.0015
-8 7 15 2.2487 -0.0070
-8 7 16 -0.3691 0.0118
-8 7 17 -0.5584 -0.0107
-8 8 1 -0.7163 -0.0025
-8 8 2 0.9659 0.0027
-8 8 3 -0.3750 -0.0024
-8 8 4 -0.0327 0.0029
-8 8 5 -0.2160 -0.0032
-8 8 6 0.3392 0.0014
-8 8 7 0.1775 0.0007
-8 8 8 -0.8670 -0.0003
-8 8 9 1.1061 -0.0006
-8 8 10 -0.7581 0.0004
-8 8 11 0.3215 -0.0003
-8 8 12 -0.4777 0.0006
-8 8 13 0.9618 0.0002
-8 8 14 -0.7149 -0.0014
-8 8 15 -0.2732 0.0020
-8 8 16 0.7654 -0.0028
-8 9 1 -1.2326 0.0002
-8 9 2 1.1978 -0.0003
-8 9 3 -0.5017 -0.0007
-8 9 4 -0.0375 0.0024
-8 9 5 0.0692 -0.0025
-8 9 6 0.0063 0.0002
-8 9 7 0.0501 0.0018
-8 9 8 -0.0280 -0.0019
-8 9 9 -0.2912 0.0017
-8 9 10 0.7824 -0.0013
-8 9 11 -0.9346 -0.0013
-8 9 12 0.3883 0.0047
-8 9 13 0.4249 -0.0063
-8 9 14 -0.8123 0.0061
-8 9 15 0.8193 -0.0046
-8 10 1 0.2553 0.0036
-8 10 2 0.2346 -0.0077
-8 10 3 -0.3953 0.0041
-8 10 4 0.8268 0.0025
-8 10 5 -1.4515 -0.0074
-8 10 6 1.6225 0.0089
-8 10 7 -1.0719 -0.0077
-8 10 8 0.2857 0.0036
-8 10 9 0.0130 0.0035
-8 10 10 0.3709 -0.0098
-8 10 11 -0.9649 0.0111
-8 10 12 1.3059 -0.0084
-8 10 13 -1.4059 0.0042
-8 11 3 0.5436 -0.0170
-8 11 4 -0.9781 0.0196
-8 11 5 1.1512 -0.0163
-8 11 6 -1.3155 0.0129
-8 11 7 1.4139 -0.0127
-8 11 8 -1.1246 0.0141
-8 11 9 0.3860 -0.0143
-8 11 10 0.3115 0.0128
-8 11 11 -0.4378 -0.0092
-7 -16 1 -0.9454 -0.0015
-7 -16 2 0.4026 -0.0008
-7 -15 1 2.2864 -0.0033
-7 -15 2 -2.0580 0.0053
-7 -15 3 1.2503 -0.0077
-7 -15 4 -0.0620 0.0071
-7 -14 1 1.1998 0.0007
-7 -14 2 -1.8929 -0.0019
-7 -14 3 1.4784 0.0034
-7 -14 4 -0.5149 -0.0070
-7 -14 5 -0.2332 0.0114
-7 -14 6 0.4363 -0.0093
-7 -13 1 1.2225 -0.0017
-7 -13 2 -0.7190 0.0000
-7 -13 3 0.1263 -0.0008
-7 -13 4 0.1134 0.0013
-7 -13 5 -0.0902 -0.0012
-7 -13 6 0.0366 0.0034
-7 -13 7 0.0242 -0.0045
-7 -12 1 -0.2486 -0.0021
-7 -12 2 -0.3009 0.0023
-7 -12 3 0.8225 -0.0049
-7 -12 4 -1.1075 0.0052
-7 -12 5 1.0907 -0.0021
-7 -12 6 -1.0341 -0.0005
-7 -12 7 1.1788 0.0037
-7 -12 8 -1.3200 -0.0081
-7 -12 9 1.1584 0.0076
-7 -11 1 -0.5747 0.0014
-7 -11 2 0.7791 -0.0011
-7 -11 3 -0.9472 0.0005
-7 -11 4 1.0867 -0.0036
-7 -11 5 -1.1726 0.0063
-7 -11 6 0.9733 -0.0035
-7 -11 7 -0.4214 -0.0017
-7 -11 8 -0.1175 0.0056
-7 -11 9 0.3127 -0.0095
-7 -11 10 -0.2650 0.0112
-7 -10 1 -0.3865 -0.0045
-7 -10 2 -0.2515 0.0027
-7 -10 3 0.2770 -0.0015
-7 -10 4 -0.0165 -0.0001
-7 -10 5 -0.0015 -0.0011
-7 -10 6 -0.6294 0.0055
-7 -10 7 1.6775 -0.0065
-7 -10 8 -2.4035 0.0031
-7 -10 9 2.4013 -0.0003
-7 -10 10 -1.9535 -0.0017
-7 -10 11 1.4926 0.0052
-7 -9 1 1.0113 0.0034
-7 -9 2 -1.0274 -0.0015
-7 -9 3 0.8649 0.0003
-7 -9 4 -0.9373 -0.0016
-7 -9 5 1.1342 0.0022
-7 -9 6 -1.1299 -0.0013
-7 -9 7 0.5481 0.0024
-7 -9 8 0.6632 -0.0037
-7 -9 9 -1.8741 0.0018
-7 -9 10 2.2081 -0.0001
-7 -9 11 -1.4688 0.0015
-7 -9 12 0.4090 -0.0022
-7 -8 1 1.9024 0.0010
-7 -8 2 -0.7038 -0.0013
-7 -8 3 -0.2488 0.0011
-7 -8 4 0.6771 -0.0010
-7 -8 5 -0.6776 -0.0000
-7 -8 6 0.4796 0.0005
-7 -8 7 -0.5043 0.0011
-7 -8 8 0.9696 -0.0004
-7 -8 9 -1.4747 -0.0045
-7 -8 10 1.4218 0.0076
-7 -8 11 -0.8081 -0.0055
-7 -8 12 0.2511 0.0028
-7 -8 13 -0.1140 -0.0011
-7 -7 1 -1.4307 0.0013
-7 -7 2 1.8337 -0.0018
-7 -7 3 -2.1047 0.0006
-7 -7 4 2.3523 0.0006
-7 -7 5 -2.4058 -0.0015
-7 -7 6 1.9684 0.0016
-7 -7 7 -1.1230 -0.0009
-7 -7 8 0.1649 0.0015
-7 -7 9 0.7139 -0.0019
-7 -7 10 -1.2812 -0.0015
-7 -7 11 1.1729 0.0053
-7 -7 12 -0.3187 -0.0025
-7 -7 13 -0.6304 -0.0037
-7 -7 14 0.7957 0.0054
-7 -6 1 0.3542 0.0030
-7 -6 2 -0.4799 -0.0014
-7 -6 3 0.2555 -0.0001
-7 -6 4 0.0001 -0.0009
-7 -6 5 0.3312 0.0024
-7 -6 6 -1.3787 -0.0030
-7 -6 7 2.4874 0.0031
-7 -6 8 -3.0157 -0.0027
-7 -6 9 2.8771 0.0022
-7 -6 10 -2.2081 -0.0018
-7 -6 11 1.0620 -0.0010
-7 -6 12 0.3615 0.0054
-7 -6 13 -1.4822 -0.0046
-7 -6 14 1.7503 -0.0027
-7 -6 15 -1.3276 0.0075
-7 -5 1 3.9466 -0.0012
-7 -5 2 -3.2207 0.0006
-7 -5 3 2.0382 0.0008
-7 -5 4 -1.2137 -0.0024
-7 -5 5 1.2946 0.0018
-7 -5 6 -1.9154 0.0001
-7 -5 7 2.2689 -0.0012
-7 -5 8 -2.1600 0.0021
-7 -5 9 1.9421 -0.0031
-7 -5 10 -1.6926 0.0029
-7 -5 11 1.1596 -0.0011
-7 -5 12 -0.3648 -0.0016
-7 -5 13 -0.2310 0.0047
-7 -5 14 0.2781 -0.0050
-7 -5 15 -0.0560 -0.0008
-7 -5 16 0.0767 0.0082
-7 -4 1 -1.3277 0.0032
-7 -4 2 1.6041 -0.0006
-7 -4 3 -1.5601 -0.0020
-7 -4 4 1.3153 0.0031
-7 -4 5 -1.1351 -0.0032
-7 -4 6 1.3386 0.0016
-7 -4 7 -1.8985 0.0012
-7 -4 8 2.2146 -0.0028
-7 -4 9 -1.8919 0.0025
-7 -4 10 1.2881 -0.0026
-7 -4 11 -0.8353 0.0021
-7 -4 12 0.4295 0.0007
-7 -4 13 0.2132 -0.0042
-7 -4 14 -1.0024 0.0057
-7 -4 15 1.4332 -0.0054
-7 -4 16 -1.1383 0.0034
-7 -3 1 0.4392 0.0002
-7 -3 2 -0.3325 -0.0020
-7 -3 3 0.3787 0.0036
-7 -3 4 -0.1156 -0.0049
-7 -3 5 -0.3662 0.0045
-7 -3 6 0.8736 -0.0029
-7 -3 7 -1.1818 0.0011
-7 -3 8 0.8667 0.0008
-7 -3 9 0.0165 -0.0021
-7 -3 10 -0.7292 0.0018
-7 -3 11 0.8000 -0.0015
-7 -3 12 -0.4523 0.0022
-7 -3 13 0.0955 -0.0009
-7 -3 14 0.0550 -0.0028
-7 -3 15 -0.1030 0.0046
-7 -3 16 0.3260 -0.0029
-7 -3 17 -0.6451 0.0013
-7 -2 1 -1.0459 0.0016
-7 -2 2 1.0872 0.0026
-7 -2 3 -1.1927 -0.0053
-7 -2 4 1.2938 0.0053
-7 -2 5 -1.0151 -0.0046
-7 -2 6 0.5917 0.0033
-7 -2 7 -0.2798 -0.0014
-7 -2 8 -0.2141 0.0001
-7 -2 9 0.7774 0.0008
-7 -2 10 -0.7782 -0.0022
-7 -2 11 0.2559 0.0030
-7 -2 12 0.0665 -0.0021
-7 -2 13 0.2189 0.0008
-7 -2 14 -0.9076 0.0013
-7 -2 15 1.3848 -0.0054
-7 -2 16 -1.1180 0.0077
-7 -2 17 0.4263 -0.0035
-7 -1 1 1.2819 -0.0033
-7 -1 2 -1.4636 -0.0010
-7 -1 3 1.0582 0.0046
-7 -1 4 -0.2677 -0.0058
-7 -1 5 -0.3564 0.0043
-7 -1 6 1.0527 -0.0022
-7 -1 7 -1.8577 0.0012
-7 -1 8 2.2452 -0.0003
-7 -1 9 -2.3156 -0.0004
-7 -1 10 2.4502 0.0004
-7 -1 11 -2.2265 -0.0009
-7 -1 12 1.2330 0.0025
-7 -1 13 0.0391 -0.0027
-7 -1 14 -0.9112 0.0008
-7 -1 15 1.0654 0.0007
-7 -1 16 -0.5409 -0.0023
-7 -1 17 -0.0218 0.0048
-7 -1 18 -0.0439 -0.0053
-7 0 1 0.3424 0.0031
-7 0 2 -0.2661 0.0001
-7 0 3 -0.8058 -0.0027
-7 0 4 1.8034 0.0030
-7 0 5 -1.9426 -0.0020
-7 0 6 1.7618 0.0007
-7 0 7 -1.2711 -0.0002
-7 0 8 -0.0515 0.0008
-7 0 9 1.6440 -0.0007
-7 0 10 -2.6206 -0.0012
-7 0 11 3.0436 0.0032
-7 0 12 -3.1588 -0.0039
-7 0 13 2.9845 0.0041
-7 0 14 -2.8071 -0.0027
-7 0 15 2.6106 -0.0015
-7 0 16 -1.8680 0.0048
-7 0 17 0.7619 -0.0036
-7 0 18 -0.1173 0.0004
-7 1 1 -0.5416 -0.0033
-7 1 2 1.1917 0.0008
-7 1 3 -1.9746 0.0011
-7 1 4 1.6307 -0.0022
-7 1 5 -0.5531 0.0019
-7 1 6 0.0138 -0.0010
-7 1 7 0.3652 0.0006
-7 1 8 -1.3115 -0.0005
-7 1 9 2.0164 0.0005
-7 1 10 -1.7809 -0.0006
-7 1 11 1.1706 -0.0003
-7 1 12 -0.6328 0.0018
-7 1 13 0.1432 -0.0021
-7 1 14 0.1981 0.0016
-7 1 15 -0.6308 -0.0011
-7 1 16 1.3885 -0.0002
-7 1 17 -1.6150 0.0017
-7 1 18 0.5806 0.0004
-7 2 1 -0.0236 0.0041
-7 2 2 0.1433 -0.0009
-7 2 3 -0.2717 -0.0015
-7 2 4 -0.2052 0.0016
-7 2 5 0.2867 -0.0011
-7 2 6 0.6647 0.0011
-7 2 7 -1.3847 -0.0013
-7 2 8 1.2586 0.0019
-7 2 9 -1.2901 -0.0019
-7 2 10 1.7059 0.0006
-7 2 11 -1.7835 0.0010
-7 2 12 1.5774 -0.0024
-7 2 13 -1.3769 0.0040
-7 2 14 0.9842 -0.0047
-7 2 15 -0.7093 0.0023
-7 2 16 1.0001 0.0024
-7 2 17 -1.2458 -0.0079
-7 2 18 0.9262 0.0127
-7 2 19 -0.6524 -0.0132
-7 3 1 -0.2573 -0.0015
-7 3 2 -0.3232 -0.0018
-7 3 3 0.8626 0.0035
-7 3 4 -1.4536 -0.0038
-7 3 5 1.1248 0.0022
-7 3 6 -0.1772 -0.0009
-7 3 7 0.1851 0.0016
-7 3 8 -1.0543 -0.0028
-7 3 9 1.4524 0.0028
-7 3 10 -1.3347 -0.0018
-7 3 11 1.2236 -0.0002
-7 3 12 -0.9239 0.0020
-7 3 13 0.5805 -0.0019
-7 3 14 -0.5124 0.0005
-7 3 15 -0.0700 0.0006
-7 3 16 1.6405 -0.0016
-7 3 17 -2.9093 0.0027
-7 3 18 2.8141 -0.0030
-7 3 19 -1.9670 0.0025
-7 4 1 0.5540 0.0044
-7 4 2 -0.2933 -0.0008
-7 4 3 0.2985 -0.0024
-7 4 4 -0.6494 0.0027
-7 4 5 0.5167 -0.0016
-7 4 6 -0.2794 0.0004
-7 4 7 0.7378 0.0003
-7 4 8 -1.1762 0.0006
-7 4 9 0.8604 -0.0018
-7 4 10 -0.3951 0.0012
-7 4 11 0.0453 0.0004
-7 4 12 0.5737 -0.0017
-7 4 13 -1.0307 0.0029
-7 4 14 1.0017 -0.0035
-7 4 15 -1.3175 0.0022
-7 4 16 2.0023 0.0002
-7 4 17 -1.6970 -0.0016
-7 4 18 0.2703 0.0013
-7 4 19 0.7835 0.0006
-7 5 1 1.2830 0.0029
-7 5 2 0.0458 -0.0013
-7 5 3 -0.8740 0.0006
-7 5 4 1.3024 -0.0007
-7 5 5 -2.0084 -0.0005
-7 5 6 2.4408 0.0015
-7 5 7 -2.0331 -0.0008
-7 5 8 1.4081 -0.0004
-7 5 9 -0.9625 0.0013
-7 5 10 0.5553 -0.0016
-7 5 11 -0.5952 0.0000
-7 5 12 1.0918 0.0023
-7 5 13 -1.0231 -0.0024
-7 5 14 0.4274 0.0006
-7 5 15 -0.5967 0.0009
-7 5 16 1.3339 -0.0026
-7 5 17 -1.1457 0.0057
-7 5 18 0.0946 -0.0086
-7 5 19 0.5245 0.0085
-7 6 1 -0.6931 -0.0025
-7 6 2 1.2087 0.0037
-7 6 3 -0.6372 -0.0014
-7 6 4 0.1317 -0.0013
-7 6 5 -0.4693 0.0009
-7 6 6 0.8930 0.0011
-7 6 7 -0.7299 -0.0027
-7 6 8 0.1774 0.0039
-7 6 9 0.6319 -0.0036
-7 6 10 -1.4089 0.0017
-7 6 11 1.4970 -0.0000
-7 6 12 -1.1520 -0.0009
-7 6 13 1.1118 0.0022
-7 6 14 -0.7195 -0.0025
-7 6 15 -0.8478 0.0008
-7 6 16 2.3211 0.0003
-7 6 17 -2.1633 0.0008
-7 6 18 1.1133 -0.0018
-7 7 1 -0.5622 -0.0011
-7 7 2 0.4110 0.0001
-7 7 3 -0.1319 0.0013
-7 7 4 0.3121 -0.0008
-7 7 5 -0.8094 -0.0009
-7 7 6 0.7619 0.0005
-7 7 7 0.0410 0.0015
-7 7 8 -1.1184 -0.0011
-7 7 9 2.0051 -0.0014
-7 7 10 -2.1390 0.0038
-7 7 11 1.4041 -0.0050
-7 7 12 -0.8400 0.0038
-7 7 13 1.0665 -0.0009
-7 7 14 -0.9885 0.0000
-7 7 15 -0.1168 -0.0024
-7 7 16 1.1160 0.0039
-7 7 17 -1.1810 -0.0023
-7 7 18 1.0518 0.0000
-7 8 1 -0.7906 -0.0012
-7 8 2 0.2475 0.0009
-7 8 3 0.7775 -0.0005
-7 8 4 -1.4231 0.0003
-7 8 5 1.4184 0.0010
-7 8 6 -1.1720 -0.0038
-7 8 7 0.9840 0.0052
-7 8 8 -0.8914 -0.0035
-7 8 9 0.6595 0.0018
-7 8 10 0.1261 -0.0019
-7 8 11 -1.1491 0.0023
-7 8 12 1.4012 -0.0026
-7 8 13 -0.9506 0.0032
-7 8 14 1.0213 -0.0034
-7 8 15 -1.7045 0.0039
-7 8 16 1.7511 -0.0060
-7 8 17 -0.8804 0.0071
-7 9 1 0.1712 0.0016
-7 9 2 -0.5765 0.0003
-7 9 3 0.9264 -0.0032
-7 9 4 -0.6892 0.0058
-7 9 5 0.0065 -0.0059
-7 9 6 0.5901 0.0036
-7 9 7 -0.7944 -0.0016
-7 9 8 0.6947 0.0006
-7 9 9 -0.7062 0.0004
-7 9 10 1.0046 -0.0003
-7 9 11 -0.9148 -0.0022
-7 9 12 -0.1738 0.0045
-7 9 13 1.4550 -0.0044
-7 9 14 -1.6949 0.0031
-7 9 15 1.1041 -0.0014
-7 9 16 -0.6821 -0.0012
-7 9 17 0.5126 0.0028
-7 10 1 -1.0099 0.0009
-7 10 2 0.4073 -0.0023
-7 10 3 0.1524 0.0010
-7 10 4 -0.0952 -0.0001
-7 10 5 -0.4224 0.0007
-7 10 6 0.7822 -0.0010
-7 10 7 -0.5408 0.0000
-7 10 8 -0.0956 0.0001
-7 10 9 0.4174 0.0022
-7 10 10 -0.1335 -0.0045
-7 10 11 -0.2272 0.0045
-7 10 12 0.3248 -0.0032
-7 10 13 -0.6283 0.0009
-7 10 14 1.3494 0.0027
-7 10 15 -1.7793 -0.0053
-7 10 16 1.4047 0.0047
-7 11 1 -1.0935 0.0047
-7 11 2 -1.1333 0.0047
-7 11 3 2.5615 -0.0125
-7 11 4 -2.8419 0.0132
-7 11 5 2.4600 -0.0100
-7 11 6 -2.0528 0.0076
-7 11 7 1.8556 -0.0074
-7 11 8 -1.5904 0.0073
-7 11 9 1.0092 -0.0064
-7 11 10 -0.5266 0.0057
-7 11 11 0.7701 -0.0036
-7 11 12 -1.5363 -0.0012
-7 11 13 1.9607 0.0060
-7 11 14 -1.6837 -0.0068
-7 12 3 0.9618 -0.0120
-7 12 4 -0.1824 0.0061
-7 12 5 -0.4503 -0.0016
-7 12 6 0.7995 0.0010
-7 12 7 -0.8176 -0.0015
-7 12 8 0.5254 0.0009
-7 12 9 0.0789 -0.0005
-7 12 10 -0.9983 0.0016
-7 12 11 1.8789 -0.0028
-7 12 12 -2.0644 0.0029
-6 -16 1 -0.9837 0.0007
-6 -16 2 0.8709 -0.0028
-6 -15 1 2.7523 0.0000
-6 -15 2 -1.8277 0.0009
-6 -15 3 0.4610 -0.0015
-6 -15 4 0.7355 0.0004
-6 -14 1 1.0018 -0.0032
-6 -14 2 -0.8010 0.0010
-6 -14 3 0.4496 0.0008
-6 -14 4 -0.2610 -0.0027
-6 -14 5 0.2419 0.0033
-6 -14 6 -0.2971 -0.0004
-6 -13 1 0.7621 -0.0007
-6 -13 2 0.1169 0.0013
-6 -13 3 -0.6790 -0.0031
-6 -13 4 0.7204 0.0038
-6 -13 5 -0.4156 -0.0029
-6 -13 6 -0.1241 0.0017
-6 -13 7 0.6659 0.0017
-6 -13 8 -0.8090 -0.0067
-6 -12 1 0.2336 0.0020
-6 -12 2 -0.5040 -0.0027
-6 -12 3 0.7824 0.0014
-6 -12 4 -0.8494 -0.0016
-6 -12 5 0.8722 0.0029
-6 -12 6 -1.1916 -0.0030
-6 -12 7 1.6103 0.0031
-6 -12 8 -1.5849 -0.0032
-6 -12 9 1.0845 0.0006
-6 -11 1 1.0445 0.0023
-6 -11 2 -0.4190 -0.0021
-6 -11 3 -0.5393 0.0010
-6 -11 4 1.2832 -0.0011
-6 -11 5 -1.3479 0.0000
-6 -11 6 0.7020 0.0036
-6 -11 7 0.0675 -0.0059
-6 -11 8 -0.4081 0.0051
-6 -11 9 0.4112 -0.0031
-6 -11 10 -0.4006 -0.0006
-6 -10 1 0.1157 -0.0034
-6 -10 2 -0.2593 0.0012
-6 -10 3 0.1904 -0.0001
-6 -10 4 -0.0798 -0.0002
-6 -10 5 0.1063 -0.0015
-6 -10 6 -0.2978 0.0034
-6 -10 7 0.4530 -0.0015
-6 -10 8 -0.5347 -0.0025
-6 -10 9 0.8010 0.0040
-6 -10 10 -1.3238 -0.0034
-6 -10 11 1.7348 0.0026
-6 -10 12 -1.5625 0.0006
-6 -9 1 0.3309 0.0048
-6 -9 2 -0.0910 -0.0024
-6 -9 3 0.1145 -0.0002
-6 -9 4 -0.5195 -0.0004
-6 -9 5 0.9648 0.0027
-6 -9 6 -1.0045 -0.0044
-6 -9 7 0.4220 0.0047
-6 -9 8 0.4721 -0.0014
-6 -9 9 -1.0522 -0.0046
-6 -9 10 0.9843 0.0069
-6 -9 11 -0.5179 -0.0038
-6 -9 12 0.2126 0.0003
-6 -9 13 -0.3028 0.0017
-6 -8 1 0.7093 -0.0002
-6 -8 2 0.2924 -0.0005
-6 -8 3 -0.9729 0.0001
-6 -8 4 1.3593 0.0003
-6 -8 5 -1.5654 -0.0021
-6 -8 6 1.6130 0.0044
-6 -8 7 -1.5485 -0.0049
-6 -8 8 1.3745 0.0042
-6 -8 9 -1.0050 -0.0025
-6 -8 10 0.4327 -0.0017
-6 -8 11 0.0838 0.0058
-6 -8 12 -0.1640 -0.0050
-6 -8 13 -0.1340 0.0015
-6 -8 14 0.2369 -0.0003
-6 -7 1 -1.1968 0.0020
-6 -7 2 1.2779 0.0001
-6 -7 3 -1.2690 -0.0013
-6 -7 4 1.2192 0.0000
-6 -7 5 -1.0009 0.0018
-6 -7 6 0.4202 -0.0028
-6 -7 7 0.4334 0.0034
-6 -7 8 -1.2476 -0.0028
-6 -7 9 1.7267 0.0022
-6 -7 10 -1.6551 -0.0031
-6 -7 11 0.8676 0.0025
-6 -7 12 0.4929 0.0016
-6 -7 13 -1.6113 -0.0045
-6 -7 14 1.5764 0.0023
-6 -7 15 -0.6261 0.0008
-6 -6 1 3.2481 0.0008
-6 -6 2 -2.3267 -0.0015
-6 -6 3 1.4170 0.0020
-6 -6 4 -1.0481 -0.0033
-6 -6 5 1.5800 0.0027
-6 -6 6 -2.7195 -0.0003
-6 -6 7 3.5820 -0.0014
-6 -6 8 -3.5349 0.0020
-6 -6 9 2.7358 -0.0019
-6 -6 10 -1.7171 0.0015
-6 -6 11 0.7259 -0.0020
-6 -6 12 0.1801 0.0024
-6 -6 13 -0.6262 0.0002
-6 -6 14 0.3032 -0.0037
-6 -6 15 0.2376 0.0018
-6 -5 1 3.6769 0.0035
-6 -5 2 -2.1052 0.0004
-6 -5 3 0.6949 -0.0026
-6 -5 4 0.0703 0.0023
-6 -5 5 -0.1550 -0.0020
-6 -5 6 0.0017 0.0015
-6 -5 7 -0.0506 -0.0001
-6 -5 8 0.2076 -0.0004
-6 -5 9 -0.1312 -0.0000
-6 -5 10 -0.0702 -0.0007
-6 -5 11 -0.0898 0.0024
-6 -5 12 0.6117 -0.0030
-6 -5 13 -0.7503 0.0020
-6 -5 14 0.1040 0.0012
-6 -5 15 0.5802 -0.0059
-6 -5 16 -0.5121 0.0076
-6 -4 1 -3.3909 0.0024
-6 -4 2 3.7330 -0.0027
-6 -4 3 -3.6086 0.0033
-6 -4 4 3.4341 -0.0038
-6 -4 5 -3.4273 0.0029
-6 -4 6 3.4960 -0.0019
-6 -4 7 -3.4359 0.0019
-6 -4 8 3.0665 -0.0017
-6 -4 9 -2.4853 0.0011
-6 -4 10 2.0579 -0.0009
-6 -4 11 -1.8753 -0.0001
-6 -4 12 1.4559 0.0025
-6 -4 13 -0.3606 -0.0027
-6 -4 14 -0.9407 -0.0008
-6 -4 15 1.3732 0.0046
-6 -4 16 -0.7139 -0.0058
-6 -4 17 -0.0108 0.0049
-6 -3 1 1.6683 0.0011
-6 -3 2 -1.0709 0.0005
-6 -3 3 0.4535 -0.0012
-6 -3 4 0.2642 0.0008
-6 -3 5 -0.7044 -0.0011
-6 -3 6 0.6476 0.0013
-6 -3 7 -0.2895 -0.0008
-6 -3 8 -0.1613 0.0010
-6 -3 9 0.5009 -0.0015
-6 -3 10 -0.4673 0.0009
-6 -3 11 0.0845 0.0001
-6 -3 12 0.2517 -0.0008
-6 -3 13 -0.2459 0.0028
-6 -3 14 0.0924 -0.0049
-6 -3 15 -0.1936 0.0041
-6 -3 16 0.4556 -0.0023
-6 -3 17 -0.3269 0.0039
-6 -2 1 -1.1035 0.0039
-6 -2 2 0.7757 -0.0020
-6 -2 3 -0.4267 0.0010
-6 -2 4 0.2385 -0.0006
-6 -2 5 -0.0061 -0.0004
-6 -2 6 -0.2004 0.0004
-6 -2 7 0.2530 0.0010
-6 -2 8 -0.3263 -0.0022
-6 -2 9 0.3930 0.0028
-6 -2 10 -0.1974 -0.0031
-6 -2 11 -0.1025 0.0017
-6 -2 12 0.0611 0.0013
-6 -2 13 0.3577 -0.0027
-6 -2 14 -0.6741 0.0018
-6 -2 15 0.4541 -0.0005
-6 -2 16 0.0645 -0.0021
-6 -2 17 -0.1609 0.0068
-6 -2 18 -0.2846 -0.0093
-6 -1 1 1.3407 -0.0036
-6 -1 2 -1.6496 0.0010
-6 -1 3 1.3360 0.0023
-6 -1 4 -0.3827 -0.0040
-6 -1 5 -0.5757 0.0030
-6 -1 6 1.3506 -0.0016
-6 -1 7 -1.8887 0.0005
-6 -1 8 2.0104 0.0009
-6 -1 9 -1.8775 -0.0018
-6 -1 10 1.6559 0.0011
-6 -1 11 -1.1111 -0.0007
-6 -1 12 0.2889 0.0008
-6 -1 13 0.2152 0.0005
-6 -1 14 -0.0232 -0.0023
-6 -1 15 -0.6190 0.0023
-6 -1 16 1.0821 -0.0027
-6 -1 17 -0.8625 0.0056
-6 -1 18 0.2561 -0.0076
-6 0 1 0.1152 0.0020
-6 0 2 0.8762 0.0000
-6 0 3 -2.4378 -0.0027
-6 0 4 3.5433 0.0045
-6 0 5 -3.3402 -0.0046
-6 0 6 2.1720 0.0029
-6 0 7 -0.4245 -0.0009
-6 0 8 -1.6617 -0.0002
-6 0 9 3.3222 0.0015
-6 0 10 -3.9449 -0.0030
-6 0 11 3.6558 0.0026
-6 0 12 -2.7449 -0.0007
-6 0 13 1.5686 -0.0005
-6 0 14 -0.6905 0.0017
-6 0 15 0.2597 -0.0037
-6 0 16 0.0129 0.0033
-6 0 17 -0.1463 0.0009
-6 0 18 0.1198 -0.0041
-6 0 19 -0.2284 0.0037
-6 1 1 -1.8140 0.0001
-6 1 2 2.3511 -0.0008
-6 1 3 -2.4480 0.0021
-6 1 4 1.3333 -0.0031
-6 1 5 0.5410 0.0025
-6 1 6 -2.0095 -0.0009
-6 1 7 2.8426 -0.0007
-6 1 8 -3.0399 0.0019
-6 1 9 2.1500 -0.0021
-6 1 10 -0.4576 0.0018
-6 1 11 -1.0114 -0.0017
-6 1 12 1.8572 0.0012
-6 1 13 -2.2703 0.0003
-6 1 14 2.3936 -0.0004
-6 1 15 -2.4125 -0.0017
-6 1 16 2.1695 0.0025
-6 1 17 -1.0504 -0.0014
-6 1 18 -0.6600 0.0022
-6 1 19 1.5893 -0.0042
-6 2 1 -0.2736 0.0047
-6 2 2 -0.7159 -0.0021
-6 2 3 1.6189 -0.0005
-6 2 4 -2.4740 0.0017
-6 2 5 2.5241 -0.0017
-6 2 6 -1.4867 0.0004
-6 2 7 0.2739 0.0012
-6 2 8 0.6383 -0.0019
-6 2 9 -1.3909 0.0020
-6 2 10 1.5386 -0.0024
-6 2 11 -0.8527 0.0026
-6 2 12 0.1735 -0.0025
-6 2 13 -0.0230 0.0022
-6 2 14 0.0307 -0.0008
-6 2 15 -0.0566 -0.0011
-6 2 16 0.1841 0.0017
-6 2 17 -0.2772 -0.0023
-6 2 18 0.6172 0.0052
-6 2 19 -1.4977 -0.0072
-6 3 1 0.7289 -0.0009
-6 3 2 -1.2791 0.0004
-6 3 3 1.4483 0.0003
-6 3 4 -1.5081 -0.0013
-6 3 5 1.0725 0.0009
-6 3 6 -0.5203 0.0002
-6 3 7 0.6543 -0.0008
-6 3 8 -1.0610 0.0013
-6 3 9 1.0464 -0.0014
-6 3 10 -0.9134 0.0011
-6 3 11 0.8203 -0.0011
-6 3 12 -0.4402 0.0012
-6 3 13 0.1101 -0.0005
-6 3 14 -0.0959 -0.0001
-6 3 15 -0.4039 0.0001
-6 3 16 1.6635 -0.0007
-6 3 17 -2.5924 0.0016
-6 3 18 2.5237 -0.0023
-6 3 19 -1.8193 0.0045
-6 4 1 1.8672 0.0068
-6 4 2 -0.9698 -0.0024
-6 4 3 0.0307 -0.0015
-6 4 4 0.6621 0.0026
-6 4 5 -1.2149 -0.0020
-6 4 6 1.1034 0.0002
-6 4 7 -0.2743 0.0017
-6 4 8 -0.2029 -0.0020
-6 4 9 -0.0118 0.0016
-6 4 10 0.1977 -0.0019
-6 4 11 -0.3443 0.0025
-6 4 12 0.7987 -0.0025
-6 4 13 -1.0421 0.0022
-6 4 14 0.8286 -0.0009
-6 4 15 -0.6654 -0.0010
-6 4 16 0.1712 0.0019
-6 4 17 1.4452 -0.0016
-6 4 18 -3.2873 0.0009
-6 4 19 3.7670 0.0004
-6 4 20 -2.8653 -0.0015
-6 5 1 -0.4592 0.0008
-6 5 2 1.2363 0.0008
-6 5 3 -1.5743 0.0004
-6 5 4 1.8481 -0.0024
-6 5 5 -2.2091 0.0015
-6 5 6 2.0975 0.0006
-6 5 7 -1.5481 -0.0019
-6 5 8 1.1232 0.0022
-6 5 9 -0.5915 -0.0011
-6 5 10 -0.2243 -0.0004
-6 5 11 0.4673 0.0003
-6 5 12 0.0662 0.0006
-6 5 13 -0.3793 -0.0002
-6 5 14 0.3576 -0.0010
-6 5 15 -0.6821 0.0020
-6 5 16 0.8444 -0.0033
-6 5 17 -0.0842 0.0048
-6 5 18 -0.8260 -0.0049
-6 5 19 1.0114 0.0035
-6 5 20 -0.9086 -0.0011
-6 6 1 -1.1372 -0.0027
-6 6 2 0.6064 0.0048
-6 6 3 0.1829 -0.0031
-6 6 4 -0.4843 0.0007
-6 6 5 0.4188 -0.0002
-6 6 6 -0.5123 -0.0002
-6 6 7 0.5617 0.0008
-6 6 8 -0.3923 -0.0003
-6 6 9 0.5402 -0.0001
-6 6 10 -0.9196 -0.0009
-6 6 11 0.7463 0.0020
-6 6 12 -0.2675 -0.0027
-6 6 13 0.1387 0.0026
-6 6 14 0.2892 -0.0005
-6 6 15 -1.4786 -0.0025
-6 6 16 2.1566 0.0030
-6 6 17 -1.5092 -0.0012
-6 6 18 0.6462 0.0005
-6 6 19 -0.4379 -0.0017
-6 7 1 -0.2703 -0.0011
-6 7 2 -0.1342 0.0009
-6 7 3 0.2141 0.0004
-6 7 4 -0.1524 0.0003
-6 7 5 0.5172 -0.0023
-6 7 6 -1.2839 0.0023
-6 7 7 1.7868 -0.0013
-6 7 8 -1.9303 0.0014
-6 7 9 1.9529 -0.0017
-6 7 10 -1.2703 0.0016
-6 7 11 -0.3954 -0.0019
-6 7 12 1.7137 0.0016
-6 7 13 -1.6828 0.0003
-6 7 14 1.1638 -0.0018
-6 7 15 -0.8929 0.0026
-6 7 16 0.3963 -0.0034
-6 7 17 0.2163 0.0030
-6 7 18 -0.1340 0.0001
-6 7 19 -0.3171 -0.0029
-6 8 1 -0.0209 0.0007
-6 8 2 -0.5802 0.0000
-6 8 3 1.0930 0.0002
-6 8 4 -1.2507 -0.0008
-6 8 5 1.0206 0.0023
-6 8 6 -0.3661 -0.0047
-6 8 7 -0.4233 0.0049
-6 8 8 0.6832 -0.0026
-6 8 9 -0.5376 0.0012
-6 8 10 0.9393 -0.0012
-6 8 11 -1.6954 0.0010
-6 8 12 1.4518 -0.0008
-6 8 13 -0.3290 0.0010
-6 8 14 -0.0149 -0.0004
-6 8 15 -0.7118 -0.0002
-6 8 16 1.1732 -0.0005
-6 8 17 -0.8247 0.0006
-6 8 18 0.2023 0.0008
-6 8 19 0.3996 -0.0009
-6 9 1 0.9314 0.0018
-6 9 2 -1.2170 -0.0003
-6 9 3 0.8082 -0.0015
-6 9 4 0.0444 0.0032
-6 9 5 -0.7776 -0.0041
-6 9 6 1.1130 0.0039
-6 9 7 -0.9120 -0.0037
-6 9 8 0.2797 0.0030
-6 9 9 0.0375 -0.0009
-6 9 10 0.3851 0.0003
-6 9 11 -0.5371 -0.0020
-6 9 12 -0.4802 0.0030
-6 9 13 1.5589 -0.0020
-6 9 14 -1.2717 0.0009
-6 9 15 0.2829 -0.0001
-6 9 16 -0.0285 -0.0005
-6 9 17 0.4201 -0.0003
-6 9 18 -0.5601 0.0020
-6 10 1 -1.1480 0.0035
-6 10 2 0.4410 -0.0019
-6 10 3 -0.2657 0.0013
-6 10 4 0.4036 -0.0029
-6 10 5 -0.5846 0.0048
-6 10 6 0.5902 -0.0048
-6 10 7 -0.0833 0.0025
-6 10 8 -0.8048 -0.0005
-6 10 9 1.1970 0.0003
-6 10 10 -0.7071 -0.0002
-6 10 11 0.0863 -0.0001
-6 10 12 0.2552 -0.0005
-6 10 13 -0.9745 0.0000
-6 10 14 2.1377 0.0029
-6 10 15 -2.5630 -0.0048
-6 10 16 1.6860 0.0031
-6 10 17 -0.4310 0.0001
-6 11 1 0.7171 0.0051
-6 11 2 -1.8416 -0.0007
-6 11 3 1.7498 -0.0013
-6 11 4 -0.9456 0.0005
-6 11 5 0.2422 -0.0002
-6 11 6 -0.2219 0.0017
-6 11 7 0.9552 -0.0034
-6 11 8 -1.7266 0.0033
-6 11 9 1.7232 -0.0023
-6 11 10 -1.2546 0.0020
-6 11 11 1.2999 -0.0006
-6 11 12 -1.8366 -0.0030
-6 11 13 1.9353 0.0053
-6 11 14 -1.4129 -0.0042
-6 11 15 0.9726 0.0019
-6 11 16 -0.8755 0.0006
-6 12 1 3.3791 -0.0030
-6 12 2 -1.6750 0.0101
-6 12 3 -0.7191 -0.0080
-6 12 4 2.2820 0.0016
-6 12 5 -2.5152 0.0019
-6 12 6 1.8489 -0.0018
-6 12 7 -0.8508 0.0007
-6 12 8 -0.0610 0.0004
-6 12 9 0.7667 -0.0025
-6 12 10 -1.4162 0.0052
-6 12 11 1.8255 -0.0062
-6 12 12 -1.3489 0.0055
-6 12 13 -0.0834 -0.0060
-6 12 14 1.4466 0.0066
-6 12 15 -1.7456 -0.0040
-6 13 3 -0.3812 0.0020
-6 13 4 -0.0539 -0.0093
-6 13 5 0.2285 0.0109
-6 13 6 0.1306 -0.0103
-6 13 7 -0.4123 0.0113
-6 13 8 0.1422 -0.0128
-6 13 9 0.4051 0.0126
-6 13 10 -0.6424 -0.0110
-6 13 11 0.2944 0.0093
-6 13 12 0.3316 -0.0068
-6 13 13 -0.6174 0.0023
-5 -16 1 -1.9675 0.0081
-5 -16 2 1.4761 -0.0082
-5 -15 1 0.9669 -0.0002
-5 -15 2 -0.8444 0.0006
-5 -15 3 0.5456 -0.0018
-5 -15 4 -0.2604 0.0016
-5 -14 1 -0.3211 -0.0005
-5 -14 2 -0.0209 0.0018
-5 -14 3 0.9463 -0.0021
-5 -14 4 -1.7247 -0.0001
-5 -14 5 1.7551 0.0028
-5 -14 6 -1.2427 -0.0040
-5 -13 1 -0.5962 0.0016
-5 -13 2 0.5560 -0.0004
-5 -13 3 -0.2946 0.0001
-5 -13 4 0.2244 -0.0017
-5 -13 5 -0.1852 0.0032
-5 -13 6 -0.3313 -0.0032
-5 -13 7 1.0872 0.0031
-5 -13 8 -1.3133 -0.0027
-5 -12 1 -0.2665 0.0011
-5 -12 2 0.3856 -0.0007
-5 -12 3 -0.4587 0.0002
-5 -12 4 0.4751 -0.0003
-5 -12 5 0.0164 -0.0003
-5 -12 6 -1.1622 0.0016
-5 -12 7 2.1141 -0.0012
-5 -12 8 -2.0841 -0.0005
-5 -12 9 1.4336 0.0012
-5 -11 1 0.7453 -0.0001
-5 -11 2 0.1671 0.0007
-5 -11 3 -1.1935 -0.0017
-5 -11 4 1.7299 0.0022
-5 -11 5 -1.3094 -0.0027
-5 -11 6 0.2320 0.0024
-5 -11 7 0.5341 0.0004
-5 -11 8 -0.6453 -0.0033
-5 -11 9 0.6773 0.0039
-5 -11 10 -0.8996 -0.0035
-5 -11 11 0.8924 0.0030
-5 -10 1 -0.5789 -0.0013
-5 -10 2 0.7955 -0.0003
-5 -10 3 -0.6730 0.0016
-5 -10 4 0.2952 -0.0026
-5 -10 5 0.2410 0.0026
-5 -10 6 -0.6150 -0.0021
-5 -10 7 0.5392 0.0018
-5 -10 8 -0.4076 0.0000
-5 -10 9 0.7901 -0.0036
-5 -10 10 -1.4361 0.0058
-5 -10 11 1.6353 -0.0059
-5 -10 12 -1.2019 0.0063
-5 -9 1 -0.9888 0.0040
-5 -9 2 0.8998 -0.0024
-5 -9 3 -0.6228 -0.0014
-5 -9 4 0.1645 0.0029
-5 -9 5 0.3726 -0.0019
-5 -9 6 -0.6538 0.0004
-5 -9 7 0.4807 -0.0001
-5 -9 8 -0.1774 0.0020
-5 -9 9 0.0261 -0.0039
-5 -9 10 0.1934 0.0023
-5 -9 11 -0.6700 0.0011
-5 -9 12 1.1518 -0.0021
-5 -9 13 -1.2635 0.0016
-5 -8 1 0.2006 0.0018
-5 -8 2 0.1139 -0.0016
-5 -8 3 -0.5470 0.0019
-5 -8 4 1.0470 -0.0031
-5 -8 5 -1.4199 0.0025
-5 -8 6 1.5818 0.0004
-5 -8 7 -1.5091 -0.0024
-5 -8 8 1.1658 0.0018
-5 -8 9 -0.7403 0.0012
-5 -8 10 0.5061 -0.0045
-5 -8 11 -0.4430 0.0038
-5 -8 12 0.3732 0.0013
-5 -8 13 -0.2025 -0.0049
-5 -8 14 -0.0965 0.0035
-5 -7 1 0.5412 0.0003
-5 -7 2 -0.1113 -0.0003
-5 -7 3 -0.2082 0.0001
-5 -7 4 0.1286 -0.0009
-5 -7 5 0.3967 0.0013
-5 -7 6 -1.0884 -0.0011
-5 -7 7 1.6253 0.0014
-5 -7 8 -1.8438 -0.0011
-5 -7 9 1.6712 -0.0005
-5 -7 10 -1.1599 0.0026
-5 -7 11 0.4444 -0.0050
-5 -7 12 0.3490 0.0063
-5 -7 13 -0.8665 -0.0038
-5 -7 14 0.6534 -0.0003
-5 -7 15 0.0706 0.0008
-5 -6 1 3.8113 0.0027
-5 -6 2 -1.9214 -0.0020
-5 -6 3 0.7837 0.0017
-5 -6 4 -0.6901 -0.0025
-5 -6 5 1.3579 0.0015
-5 -6 6 -2.0748 0.0014
-5 -6 7 2.2310 -0.0032
-5 -6 8 -1.7186 0.0031
-5 -6 9 0.8994 -0.0018
-5 -6 10 -0.2512 -0.0001
-5 -6 11 -0.0788 0.0010
-5 -6 12 0.1955 -0.0006
-5 -6 13 0.0388 -0.0001
-5 -6 14 -0.7116 0.0019
-5 -6 15 1.1844 -0.0062
-5 -6 16 -0.8315 0.0092
-5 -5 1 -0.6773 0.0031
-5 -5 2 1.8320 0.0005
-5 -5 3 -2.3787 -0.0018
-5 -5 4 2.4671 0.0009
-5 -5 5 -2.4360 -0.0001
-5 -5 6 2.4601 -0.0010
-5 -5 7 -2.4004 0.0031
-5 -5 8 2.0429 -0.0041
-5 -5 9 -1.4394 0.0027
-5 -5 10 0.9812 -0.0012
-5 -5 11 -1.0738 0.0003
-5 -5 12 1.5324 0.0004
-5 -5 13 -1.5616 -0.0009
-5 -5 14 0.8749 0.0020
-5 -5 15 -0.2860 -0.0039
-5 -5 16 0.3777 0.0044
-5 -4 1 -4.0793 -0.0001
-5 -4 2 4.4232 -0.0005
-5 -4 3 -4.4276 0.0021
-5 -4 4 4.2947 -0.0038
-5 -4 5 -3.9472 0.0032
-5 -4 6 3.2036 -0.0015
-5 -4 7 -2.2346 0.0003
-5 -4 8 1.5253 0.0012
-5 -4 9 -1.4000 -0.0024
-5 -4 10 1.7107 0.0020
-5 -4 11 -1.9376 -0.0011
-5 -4 12 1.4960 0.0006
-5 -4 13 -0.2557 0.0011
-5 -4 14 -0.9776 -0.0035
-5 -4 15 1.1120 0.0038
-5 -4 16 -0.2890 -0.0020
-5 -4 17 -0.2202 0.0002
-5 -3 1 3.9997 0.0063
-5 -3 2 -3.0477 -0.0008
-5 -3 3 2.1040 -0.0029
-5 -3 4 -1.5057 0.0045
-5 -3 5 1.5409 -0.0051
-5 -3 6 -1.9757 0.0035
-5 -3 7 2.1800 -0.0002
-5 -3 8 -1.8566 -0.0018
-5 -3 9 1.2365 0.0020
-5 -3 10 -0.6267 -0.0020
-5 -3 11 0.1336 0.0016
-5 -3 12 0.1730 -0.0007
-5 -3 13 -0.2259 0.0006
-5 -3 14 0.2340 -0.0005
-5 -3 15 -0.4742 -0.0009
-5 -3 16 0.6489 0.0007
-5 -3 17 -0.2650 0.0031
-5 -3 18 -0.2870 -0.0066
-5 -2 1 -3.3312 0.0025
-5 -2 2 2.4304 -0.0025
-5 -2 3 -1.2086 0.0040
-5 -2 4 0.2287 -0.0050
-5 -2 5 0.2773 0.0038
-5 -2 6 -0.2671 -0.0026
-5 -2 7 -0.0372 0.0021
-5 -2 8 0.1813 -0.0010
-5 -2 9 -0.0003 0.0000
-5 -2 10 -0.2573 -0.0001
-5 -2 11 0.3924 -0.0005
-5 -2 12 -0.4519 0.0020
-5 -2 13 0.4195 -0.0013
-5 -2 14 -0.0106 -0.0015
-5 -2 15 -0.8793 0.0037
-5 -2 16 1.6395 -0.0050
-5 -2 17 -1.5744 0.0052
-5 -2 18 1.0163 -0.0020
-5 -1 1 0.8911 -0.0009
-5 -1 2 -0.6406 0.0043
-5 -1 3 -0.3944 -0.0048
-5 -1 4 2.0404 0.0045
-5 -1 5 -3.3082 -0.0045
-5 -1 6 3.5772 0.0034
-5 -1 7 -2.8548 -0.0021
-5 -1 8 1.5497 0.0020
-5 -1 9 -0.3048 -0.0016
-5 -1 10 -0.4705 -0.0000
-5 -1 11 0.7756 0.0009
-5 -1 12 -0.6341 -0.0011
-5 -1 13 0.0196 0.0021
-5 -1 14 0.8659 -0.0021
-5 -1 15 -1.5486 -0.0004
-5 -1 16 1.5320 0.0016
-5 -1 17 -0.8556 0.0008
-5 -1 18 0.3560 -0.0035
-5 -1 19 -0.6288 0.0035
-5 0 1 -0.8202 -0.0011
-5 0 2 2.4928 -0.0016
-5 0 3 -4.0171 0.0034
-5 0 4 4.4271 -0.0033
-5 0 5 -3.0791 0.0019
-5 0 6 0.5561 -0.0011
-5 0 7 2.1587 0.0009
-5 0 8 -4.2471 -0.0005
-5 0 9 5.0921 0.0009
-5 0 10 -4.6336 -0.0014
-5 0 11 3.3237 -0.0003
-5 0 12 -1.7039 0.0023
-5 0 13 0.4018 -0.0021
-5 0 14 0.0831 0.0009
-5 0 15 0.1136 -0.0001
-5 0 16 -0.5079 -0.0023
-5 0 17 0.7719 0.0052
-5 0 18 -0.6086 -0.0035
-5 0 19 -0.0122 -0.0021
-5 1 1 -3.0995 0.0053
-5 1 2 2.0397 -0.0014
-5 1 3 -0.2522 -0.0004
-5 1 4 -2.1063 0.0007
-5 1 5 4.2770 -0.0006
-5 1 6 -5.2374 0.0000
-5 1 7 4.7438 0.0002
-5 1 8 -3.0575 0.0006
-5 1 9 0.6612 -0.0013
-5 1 10 1.4971 0.0016
-5 1 11 -2.6789 -0.0014
-5 1 12 2.9990 -0.0007
-5 1 13 -2.8104 0.0036
-5 1 14 2.3005 -0.0036
-5 1 15 -1.6800 0.0007
-5 1 16 0.9023 0.0005
-5 1 17 0.1577 -0.0001
-5 1 18 -0.8931 0.0022
-5 1 19 0.6162 -0.0052
-5 1 20 0.1616 0.0046
-5 2 1 0.6430 -0.0026
-5 2 2 -2.4267 0.0019
-5 2 3 3.5724 -0.0014
-5 2 4 -3.9200 0.0012
-5 2 5 3.1206 -0.0010
-5 2 6 -1.2526 0.0000
-5 2 7 -0.8224 0.0010
-5 2 8 2.3269 -0.0011
-5 2 9 -2.7158 0.0012
-5 2 10 1.6704 -0.0014
-5 2 11 0.0783 0.0006
-5 2 12 -1.2533 0.0009
-5 2 13 1.6732 -0.0025
-5 2 14 -1.9399 0.0035
-5 2 15 2.0780 -0.0016
-5 2 16 -1.7576 -0.0035
-5 2 17 0.8233 0.0060
-5 2 18 0.8164 -0.0017
-5 2 19 -2.5342 -0.0036
-5 2 20 2.8969 0.0037
-5 3 1 1.6407 0.0037
-5 3 2 -1.2610 0.0005
-5 3 3 0.0907 -0.0021
-5 3 4 1.2237 0.0010
-5 3 5 -2.4461 -0.0000
-5 3 6 3.0223 0.0004
-5 3 7 -2.5034 -0.0016
-5 3 8 1.3535 0.0028
-5 3 9 -0.1655 -0.0024
-5 3 10 -0.7892 0.0010
-5 3 11 1.0399 -0.0002
-5 3 12 -0.6203 -0.0003
-5 3 13 0.5419 0.0010
-5 3 14 -1.0579 -0.0009
-5 3 15 1.0696 0.0000
-5 3 16 -0.1826 0.0007
-5 3 17 -0.7011 -0.0017
-5 3 18 0.9591 0.0012
-5 3 19 -0.5691 0.0042
-5 3 20 -0.3205 -0.0116
-5 4 1 2.2765 0.0018
-5 4 2 -0.6720 -0.0015
-5 4 3 -1.0944 0.0018
-5 4 4 2.5757 -0.0017
-5 4 5 -3.3629 0.0002
-5 4 6 2.9197 0.0004
-5 4 7 -1.6476 0.0008
-5 4 8 0.6466 -0.0022
-5 4 9 -0.1114 0.0030
-5 4 10 -0.3089 -0.0028
-5 4 11 0.3471 0.0014
-5 4 12 -0.0039 -0.0000
-5 4 13 -0.0116 -0.0008
-5 4 14 -0.2934 0.0015
-5 4 15 0.4606 -0.0014
-5 4 16 -1.0898 0.0000
-5 4 17 2.6768 0.0007
-5 4 18 -4.0405 0.0004
-5 4 19 3.9684 -0.0020
-5 4 20 -2.8018 0.0040
-5 5 1 -1.8669 0.0009
-5 5 2 2.5123 0.0026
-5 5 3 -2.6536 -0.0015
-5 5 4 2.5632 -0.0011
-5 5 5 -2.1316 0.0015
-5 5 6 1.2641 -0.0005
-5 5 7 -0.5887 -0.0009
-5 5 8 0.3729 0.0024
-5 5 9 0.1480 -0.0026
-5 5 10 -1.0366 0.0014
-5 5 11 1.2239 -0.0004
-5 5 12 -0.6295 -0.0002
-5 5 13 0.2036 0.0009
-5 5 14 0.0512 -0.0009
-5 5 15 -0.5320 0.0006
-5 5 16 0.6492 -0.0003
-5 5 17 -0.1509 -0.0004
-5 5 18 -0.0885 0.0011
-5 5 19 -0.1219 -0.0000
-5 5 20 0.0242 -0.0021
-5 6 1 -0.6358 -0.0028
-5 6 2 -0.2503 0.0027
-5 6 3 0.7952 -0.0002
-5 6 4 -0.8481 -0.0005
-5 6 5 0.9828 -0.0009
-5 6 6 -1.2163 0.0005
-5 6 7 0.8698 0.0013
-5 6 8 -0.1707 -0.0021
-5 6 9 0.0403 0.0020
-5 6 10 -0.1590 -0.0018
-5 6 11 -0.3519 0.0010
-5 6 12 0.9664 -0.0003
-5 6 13 -0.9675 -0.0002
-5 6 14 1.0521 0.0011
-5 6 15 -1.5839 -0.0012
-5 6 16 1.5725 -0.0004
-5 6 17 -0.7904 0.0016
-5 6 18 0.2496 -0.0003
-5 6 19 -0.1888 -0.0022
-5 6 20 0.0936 0.0047
-5 7 1 0.3090 -0.0014
-5 7 2 -0.2930 0.0015
-5 7 3 -0.2058 -0.0001
-5 7 4 0.4020 0.0005
-5 7 5 0.2777 -0.0017
-5 7 6 -1.0816 0.0017
-5 7 7 1.2165 -0.0021
-5 7 8 -1.3126 0.0034
-5 7 9 1.8544 -0.0032
-5 7 10 -1.7115 0.0017
-5 7 11 0.3004 -0.0013
-5 7 12 0.9025 0.0014
-5 7 13 -0.8317 -0.0007
-5 7 14 0.2750 -0.0007
-5 7 15 0.1755 0.0024
-5 7 16 -0.7560 -0.0034
-5 7 17 1.0212 0.0017
-5 7 18 -0.4532 0.0011
-5 7 19 -0.1594 -0.0010
-5 7 20 0.0576 -0.0025
-5 8 1 -0.4549 -0.0019
-5 8 2 0.2078 0.0016
-5 8 3 -0.1619 -0.0010
-5 8 4 0.0760 0.0013
-5 8 5 -0.0788 -0.0013
-5 8 6 0.7484 -0.0001
-5 8 7 -1.7078 0.0007
-5 8 8 1.8109 -0.0004
-5 8 9 -1.3008 0.0006
-5 8 10 1.4947 -0.0001
-5 8 11 -1.9910 -0.0020
-5 8 12 1.1695 0.0031
-5 8 13 0.5028 -0.0023
-5 8 14 -0.9512 0.0019
-5 8 15 -0.0860 -0.0021
-5 8 16 1.0840 0.0021
-5 8 17 -1.2419 -0.0019
-5 8 18 0.7126 0.0008
-5 8 19 0.2190 0.0021
-5 8 20 -0.8395 -0.0038
-5 9 1 0.7006 0.0004
-5 9 2 -0.7096 -0.0003
-5 9 3 0.0354 -0.0001
-5 9 4 0.4640 0.0010
-5 9 5 -0.4635 -0.0014
-5 9 6 0.3639 0.0012
-5 9 7 -0.1358 -0.0012
-5 9 8 -0.3281 0.0004
-5 9 9 0.2195 0.0017
-5 9 10 0.8276 -0.0024
-5 9 11 -1.3913 0.0014
-5 9 12 0.4870 -0.0013
-5 9 13 0.4514 0.0022
-5 9 14 -0.0630 -0.0021
-5 9 15 -0.5427 0.0023
-5 9 16 -0.0573 -0.0035
-5 9 17 1.2588 0.0039
-5 9 18 -1.7841 -0.0037
-5 9 19 1.3973 0.0040
-5 10 1 -0.7122 0.0030
-5 10 2 0.9496 -0.0002
-5 10 3 -1.3642 -0.0008
-5 10 4 1.2243 0.0005
-5 10 5 -0.8337 -0.0003
-5 10 6 0.6822 0.0009
-5 10 7 -0.3700 -0.0021
-5 10 8 -0.2936 0.0021
-5 10 9 0.4748 -0.0011
-5 10 10 0.0880 0.0010
-5 10 11 -0.3731 -0.0008
-5 10 12 0.0759 -0.0004
-5 10 13 -0.2185 0.0001
-5 10 14 0.9240 0.0028
-5 10 15 -0.9542 -0.0040
-5 10 16 0.0063 0.0017
-5 10 17 0.8073 0.0020
-5 10 18 -0.8900 -0.0056
-5 10 19 0.6760 0.0083
-5 11 1 1.3629 -0.0016
-5 11 2 -0.6428 0.0007
-5 11 3 -0.4331 0.0017
-5 11 4 1.0572 -0.0030
-5 11 5 -0.9957 0.0020
-5 11 6 0.2546 0.0005
-5 11 7 1.0221 -0.0023
-5 11 8 -1.8877 0.0024
-5 11 9 1.3612 -0.0021
-5 11 10 -0.1225 0.0020
-5 11 11 -0.2504 -0.0003
-5 11 12 -0.3503 -0.0029
-5 11 13 0.7991 0.0038
-5 11 14 -0.8896 -0.0018
-5 11 15 1.2843 0.0000
-5 11 16 -1.8792 0.0020
-5 11 17 1.9579 -0.0059
-5 11 18 -1.4164 0.0088
-5 12 1 3.2621 -0.0006
-5 12 2 -1.1748 0.0052
-5 12 3 -0.8319 -0.0044
-5 12 4 1.2764 0.0021
-5 12 5 -0.4665 -0.0015
-5 12 6 -0.4801 0.0017
-5 12 7 0.9075 -0.0017
-5 12 8 -0.6667 0.0019
-5 12 9 0.0812 -0.0036
-5 12 10 0.1692 0.0056
-5 12 11 -0.0121 -0.0055
-5 12 12 0.2709 0.0040
-5 12 13 -1.2222 -0.0034
-5 12 14 1.8566 0.0019
-5 12 15 -1.3734 0.0029
-5 12 16 0.3524 -0.0074
-5 12 17 0.2202 0.0082
-5 13 1 -0.6699 -0.0094
-5 13 2 0.8760 0.0059
-5 13 3 0.2074 0.0026
-5 13 4 -1.7069 -0.0077
-5 13 5 1.9462 0.0077
-5 13 6 -0.8288 -0.0068
-5 13 7 -0.1831 0.0074
-5 13 8 0.1717 -0.0083
-5 13 9 0.4096 0.0078
-5 13 10 -0.7404 -0.0063
-5 13 11 0.5502 0.0045
-5 13 12 -0.2085 -0.0010
-5 13 13 0.3036 -0.0033
-5 13 14 -0.9222 0.0039
-5 13 15 1.4063 0.0004
-5 14 3 1.2382 0.0116
-5 14 4 -0.7610 -0.0137
-5 14 5 -0.3569 0.0127
-5 14 6 0.8591 -0.0127
-5 14 7 -0.0602 0.0139
-5 14 8 -0.9848 -0.0143
-5 14 9 0.8784 0.0137
-5 14 10 0.2913 -0.0128
-5 14 11 -1.2188 0.0102
-5 14 12 1.0398 -0.0042
-5 14 13 -0.1697 -0.0027
-4 -16 1 -2.0266 -0.0010
-4 -16 2 0.9178 0.0016
-4 -15 1 0.6017 0.0008
-4 -15 2 -1.3099 0.0008
-4 -15 3 1.4896 -0.0018
-4 -15 4 -1.1003 0.0001
-4 -14 1 0.2946 0.0012
-4 -14 2 -1.2241 0.0018
-4 -14 3 2.2261 -0.0021
-4 -14 4 -2.2869 -0.0003
-4 -14 5 1.3375 0.0017
-4 -14 6 -0.3396 -0.0007
-4 -13 1 -0.7785 -0.0039
-4 -13 2 0.0762 0.0027
-4 -13 3 -0.0622 0.0003
-4 -13 4 0.8673 -0.0032
-4 -13 5 -1.4168 0.0030
-4 -13 6 0.7443 -0.0000
-4 -13 7 0.5097 -0.0022
-4 -13 8 -1.0415 0.0029
-4 -12 1 -0.3386 -0.0009
-4 -12 2 0.8320 0.0020
-4 -12 3 -1.4620 -0.0016
-4 -12 4 1.6868 0.0010
-4 -12 5 -0.8260 -0.0021
-4 -12 6 -0.8802 0.0030
-4 -12 7 2.0303 -0.0014
-4 -12 8 -1.8488 -0.0005
-4 -12 9 1.1208 0.0004
-4 -11 1 0.5499 -0.0038
-4 -11 2 -0.0228 0.0015
-4 -11 3 -0.3375 0.0006
-4 -11 4 0.3062 -0.0012
-4 -11 5 0.3081 0.0009
-4 -11 6 -0.9850 -0.0015
-4 -11 7 0.8140 0.0031
-4 -11 8 -0.0013 -0.0026
-4 -11 9 -0.3594 -0.0001
-4 -11 10 0.0781 0.0019
-4 -11 11 0.0877 -0.0019
-4 -10 1 -0.9581 -0.0002
-4 -10 2 0.9891 -0.0002
-4 -10 3 -0.5960 0.0003
-4 -10 4 -0.0911 -0.0008
-4 -10 5 0.9722 0.0012
-4 -10 6 -1.4671 -0.0009
-4 -10 7 1.0943 -0.0007
-4 -10 8 -0.4651 0.0037
-4 -10 9 0.3653 -0.0059
-4 -10 10 -0.4554 0.0048
-4 -10 11 0.1046 -0.0024
-4 -10 12 0.3959 0.0012
-4 -9 1 -1.3612 0.0028
-4 -9 2 0.7976 -0.0028
-4 -9 3 -0.3235 -0.0002
-4 -9 4 -0.1084 0.0027
-4 -9 5 0.5654 -0.0033
-4 -9 6 -0.6064 0.0024
-4 -9 7 0.0107 -0.0010
-4 -9 8 0.6400 -0.0002
-4 -9 9 -0.9961 0.0014
-4 -9 10 1.4626 -0.0030
-4 -9 11 -2.0999 0.0029
-4 -9 12 2.2549 -0.0007
-4 -9 13 -1.6507 -0.0008
-4 -8 1 1.5769 0.0055
-4 -8 2 -1.2857 -0.0024
-4 -8 3 0.6286 0.0010
-4 -8 4 0.0570 -0.0024
-4 -8 5 -0.5173 0.0038
-4 -8 6 0.9336 -0.0029
-4 -8 7 -1.2619 0.0012
-4 -8 8 1.1434 -0.0001
-4 -8 9 -0.7299 -0.0003
-4 -8 10 0.4828 0.0012
-4 -8 11 -0.2767 -0.0040
-4 -8 12 -0.2535 0.0065
-4 -8 13 0.8765 -0.0052
-4 -8 14 -1.0766 0.0008
-4 -7 1 2.0680 -0.0005
-4 -7 2 -0.6394 -0.0016
-4 -7 3 -0.2661 0.0014
-4 -7 4 0.1964 -0.0001
-4 -7 5 0.5010 -0.0024
-4 -7 6 -1.0092 0.0044
-4 -7 7 1.0784 -0.0039
-4 -7 8 -0.9965 0.0021
-4 -7 9 0.8473 -0.0010
-4 -7 10 -0.6118 0.0010
-4 -7 11 0.4540 -0.0011
-4 -7 12 -0.3700 -0.0003
-4 -7 13 0.1968 0.0031
-4 -7 14 -0.0498 -0.0040
-4 -7 15 0.1124 0.0007
-4 -6 1 -0.0755 0.0091
-4 -6 2 1.6682 -0.0037
-4 -6 3 -1.8623 0.0006
-4 -6 4 0.9987 -0.0014
-4 -6 5 0.0211 0.0024
-4 -6 6 -0.5021 -0.0017
-4 -6 7 0.5347 0.0010
-4 -6 8 -0.4314 -0.0009
-4 -6 9 0.1709 0.0014
-4 -6 10 0.2582 -0.0024
-4 -6 11 -0.6603 0.0024
-4 -6 12 0.8842 -0.0008
-4 -6 13 -0.7894 -0.0017
-4 -6 14 0.3409 0.0045
-4 -6 15 0.0334 -0.0063
-4 -6 16 0.0784 0.0048
-4 -5 1 -5.8836 -0.0036
-4 -5 2 5.6112 0.0020
-4 -5 3 -4.7053 0.0011
-4 -5 4 3.7495 -0.0034
-4 -5 5 -3.1445 0.0022
-4 -5 6 2.7206 -0.0003
-4 -5 7 -2.0232 0.0003
-4 -5 8 1.0844 -0.0007
-4 -5 9 -0.4017 -0.0007
-4 -5 10 0.2467 0.0025
-4 -5 11 -0.5169 -0.0032
-4 -5 12 0.9530 0.0020
-4 -5 13 -1.1962 0.0003
-4 -5 14 1.1440 -0.0012
-4 -5 15 -1.1518 -0.0009
-4 -5 16 1.2749 0.0037
-4 -5 17 -0.9588 -0.0049
-4 -4 1 -0.8820 0.0067
-4 -4 2 1.5774 -0.0013
-4 -4 3 -2.1080 -0.0017
-4 -4 4 2.2113 0.0017
-4 -4 5 -1.6648 -0.0010
-4 -4 6 0.5307 0.0000
-4 -4 7 0.5937 0.0008
-4 -4 8 -0.8910 0.0003
-4 -4 9 0.1809 -0.0020
-4 -4 10 0.8419 0.0014
-4 -4 11 -1.3891 0.0007
-4 -4 12 1.1713 -0.0018
-4 -4 13 -0.3513 0.0010
-4 -4 14 -0.4657 0.0011
-4 -4 15 0.5850 -0.0031
-4 -4 16 -0.1354 0.0021
-4 -4 17 -0.0844 0.0022
-4 -3 1 3.5334 0.0031
-4 -3 2 -2.3055 -0.0000
-4 -3 3 1.7843 -0.0002
-4 -3 4 -2.1635 -0.0006
-4 -3 5 3.0295 -0.0001
-4 -3 6 -3.6117 0.0002
-4 -3 7 3.3520 0.0012
-4 -3 8 -2.3713 -0.0021
-4 -3 9 1.3058 0.0022
-4 -3 10 -0.5940 -0.0023
-4 -3 11 0.1083 0.0011
-4 -3 12 0.3469 0.0013
-4 -3 13 -0.6398 -0.0028
-4 -3 14 0.7537 0.0028
-4 -3 15 -0.9281 -0.0019
-4 -3 16 1.0375 -0.0004
-4 -3 17 -0.7543 0.0031
-4 -3 18 0.4064 -0.0029
-4 -2 1 -8.5937 -0.0004
-4 -2 2 6.9018 0.0030
-4 -2 3 -4.7449 -0.0015
-4 -2 4 3.0509 -0.0006
-4 -2 5 -2.2649 0.0008
-4 -2 6 2.1025 -0.0006
-4 -2 7 -1.8979 0.0002
-4 -2 8 1.2376 0.0013
-4 -2 9 -0.3203 -0.0021
-4 -2 10 -0.3383 0.0010
-4 -2 11 0.4877 -0.0001
-4 -2 12 -0.3580 0.0001
-4 -2 13 0.2223 0.0007
-4 -2 14 0.1031 -0.0018
-4 -2 15 -0.8277 0.0015
-4 -2 16 1.4448 -0.0003
-4 -2 17 -1.3357 -0.0015
-4 -2 18 0.8476 0.0049
-4 -2 19 -0.6580 -0.0075
-4 -1 1 6.2622 0.0035
-4 -1 2 -4.1944 0.0012
-4 -1 3 0.8357 -0.0021
-4 -1 4 2.7163 0.0026
-4 -1 5 -4.8222 -0.0034
-4 -1 6 4.6372 0.0026
-4 -1 7 -2.6661 -0.0009
-4 -1 8 0.2782 0.0001
-4 -1 9 1.2948 0.0011
-4 -1 10 -1.7031 -0.0026
-4 -1 11 1.3157 0.0025
-4 -1 12 -0.6292 -0.0014
-4 -1 13 -0.0196 0.0012
-4 -1 14 0.4894 -0.0002
-4 -1 15 -0.6775 -0.0025
-4 -1 16 0.3949 0.0035
-4 -1 17 0.1830 -0.0014
-4 -1 18 -0.3209 -0.0007
-4 -1 19 -0.2171 0.0015
-4 0 1 1.1381 -0.0081
-4 0 2 1.2248 0.0029
-4 0 3 -2.3457 0.0035
-4 0 4 1.5246 -0.0064
-4 0 5 1.0916 0.0056
-4 0 6 -4.2387 -0.0039
-4 0 7 6.4498 0.0019
-4 0 8 -6.8726 0.0001
-4 0 9 5.5799 -0.0006
-4 0 10 -3.4112 0.0004
-4 0 11 1.2897 -0.0013
-4 0 12 0.1927 0.0014
-4 0 13 -0.6998 0.0006
-4 0 14 0.3411 -0.0022
-4 0 15 0.2830 0.0023
-4 0 16 -0.7029 -0.0031
-4 0 17 0.7803 0.0029
-4 0 18 -0.3794 0.0015
-4 0 19 -0.3039 -0.0073
-4 0 20 0.5914 0.0083
-4 1 1 -3.1901 0.0051
-4 1 2 0.6791 -0.0001
-4 1 3 2.4333 -0.0039
-4 1 4 -5.0978 0.0070
-4 1 5 6.3659 -0.0078
-4 1 6 -5.7178 0.0050
-4 1 7 3.4545 -0.0014
-4 1 8 -0.3868 -0.0004
-4 1 9 -2.4183 0.0006
-4 1 10 3.9848 0.0001
-4 1 11 -4.1756 -0.0009
-4 1 12 3.5831 -0.0004
-4 1 13 -2.6768 0.0027
-4 1 14 1.7436 -0.0024
-4 1 15 -1.0733 0.0003
-4 1 16 0.6123 0.0001
-4 1 17 -0.2515 -0.0003
-4 1 18 0.3562 0.0031
-4 1 19 -0.9650 -0.0050
-4 1 20 1.2545 0.0023
-4 2 1 1.8075 -0.0077
-4 2 2 -3.0135 0.0033
-4 2 3 2.7724 0.0009
-4 2 4 -1.3219 -0.0028
-4 2 5 -0.8229 0.0027
-4 2 6 2.9448 -0.0020
-4 2 7 -4.2756 0.0004
-4 2 8 4.4059 0.0015
-4 2 9 -3.1952 -0.0014
-4 2 10 1.0079 0.0002
-4 2 11 0.9921 0.0001
-4 2 12 -1.9881 0.0010
-4 2 13 2.4429 -0.0028
-4 2 14 -2.8890 0.0041
-4 2 15 2.9604 -0.0020
-4 2 16 -2.2687 -0.0030
-4 2 17 0.9140 0.0045
-4 2 18 0.7715 -0.0006
-4 2 19 -1.8980 -0.0016
-4 2 20 1.4982 -0.0018
-4 3 1 1.4327 0.0076
-4 3 2 0.1806 -0.0020
-4 3 3 -2.5701 -0.0016
-4 3 4 4.6954 0.0025
-4 3 5 -5.8447 -0.0020
-4 3 6 5.4557 0.0013
-4 3 7 -3.6242 -0.0011
-4 3 8 1.2504 0.0008
-4 3 9 0.8035 0.0004
-4 3 10 -1.9102 -0.0012
-4 3 11 1.6931 0.0009
-4 3 12 -0.8946 -0.0010
-4 3 13 0.8422 0.0020
-4 3 14 -1.3905 -0.0021
-4 3 15 1.2610 0.0008
-4 3 16 -0.3353 0.0018
-4 3 17 -0.4164 -0.0051
-4 3 18 0.5403 0.0053
-4 3 19 -0.0743 0.0016
-4 3 20 -0.7476 -0.0102
-4 3 21 1.0683 0.0111
-4 4 1 1.1052 -0.0073
-4 4 2 0.5471 0.0031
-4 4 3 -1.8794 0.0021
-4 4 4 2.5067 -0.0038
-4 4 5 -2.0504 0.0013
-4 4 6 0.4681 0.0013
-4 4 7 1.2275 -0.0019
-4 4 8 -1.9371 0.0008
-4 4 9 1.7479 0.0002
-4 4 10 -1.1221 -0.0001
-4 4 11 0.1679 -0.0010
-4 4 12 0.5593 0.0014
-4 4 13 -0.4804 -0.0014
-4 4 14 0.2021 0.0018
-4 4 15 -0.3013 -0.0013
-4 4 16 0.0026 -0.0002
-4 4 17 1.1094 0.0006
-4 4 18 -1.9654 0.0008
-4 4 19 1.8637 -0.0026
-4 4 20 -1.2870 0.0057
-4 4 21 0.5744 -0.0100
-4 5 1 -2.3916 0.0055
-4 5 2 2.6359 -0.0000
-4 5 3 -2.2787 -0.0022
-4 5 4 1.4438 0.0024
-4 5 5 -0.0381 -0.0016
-4 5 6 -1.4611 -0.0002
-4 5 7 2.0196 0.0014
-4 5 8 -1.6686 -0.0004
-4 5 9 1.4803 -0.0009
-4 5 10 -1.5079 0.0010
-4 5 11 0.9583 0.0003
-4 5 12 -0.1389 -0.0020
-4 5 13 -0.2005 0.0029
-4 5 14 0.4001 -0.0019
-4 5 15 -0.7176 0.0002
-4 5 16 0.5169 0.0018
-4 5 17 0.0930 -0.0041
-4 5 18 -0.2123 0.0045
-4 5 19 0.0164 -0.0006
-4 5 20 -0.2284 -0.0042
-4 5 21 0.4812 0.0057
-4 6 1 0.3406 -0.0063
-4 6 2 -1.4686 0.0029
-4 6 3 1.9382 0.0016
-4 6 4 -1.9246 -0.0018
-4 6 5 2.1004 -0.0008
-4 6 6 -2.1836 0.0017
-4 6 7 1.5299 -0.0008
-4 6 8 -0.7570 0.0002
-4 6 9 0.6691 0.0002
-4 6 10 -0.4906 -0.0003
-4 6 11 -0.5515 -0.0003
-4 6 12 1.5265 0.0010
-4 6 13 -1.6883 -0.0010
-4 6 14 1.7244 0.0003
-4 6 15 -1.8079 0.0016
-4 6 16 1.1993 -0.0036
-4 6 17 -0.1918 0.0034
-4 6 18 -0.2856 -0.0012
-4 6 19 0.3920 -0.0015
-4 6 20 -0.5230 0.0050
-4 6 21 0.2936 -0.0083
-4 7 1 0.4711 0.0007
-4 7 2 -0.1715 0.0008
-4 7 3 -0.5950 -0.0017
-4 7 4 0.7592 0.0027
-4 7 5 0.0774 -0.0020
-4 7 6 -0.7758 -0.0005
-4 7 7 0.7453 0.0007
-4 7 8 -1.0582 0.0015
-4 7 9 2.0138 -0.0022
-4 7 10 -2.0945 0.0008
-4 7 11 0.8456 0.0002
-4 7 12 0.1223 -0.0006
-4 7 13 -0.0153 0.0008
-4 7 14 -0.3358 -0.0008
-4 7 15 0.6420 0.0006
-4 7 16 -1.1319 0.0005
-4 7 17 1.1877 -0.0028
-4 7 18 -0.4845 0.0035
-4 7 19 -0.0624 -0.0001
-4 7 20 0.0090 -0.0043
-4 7 21 0.0261 0.0061
-4 8 1 -0.7659 -0.0019
-4 8 2 0.4813 0.0001
-4 8 3 -0.3219 0.0012
-4 8 4 -0.1640 -0.0002
-4 8 5 0.5635 -0.0009
-4 8 6 0.0761 0.0007
-4 8 7 -1.2058 -0.0005
-4 8 8 1.4573 -0.0001
-4 8 9 -1.2938 0.0014
-4 8 10 2.0511 -0.0008
-4 8 11 -2.8725 -0.0019
-4 8 12 2.0193 0.0031
-4 8 13 -0.3012 -0.0013
-4 8 14 -0.2022 -0.0010
-4 8 15 -0.5082 0.0023
-4 8 16 1.0599 -0.0026
-4 8 17 -0.9553 0.0020
-4 8 18 0.2835 -0.0016
-4 8 19 0.7557 0.0007
-4 8 20 -1.3263 0.0033
-4 8 21 0.8940 -0.0093
-4 9 1 1.1826 0.0034
-4 9 2 -1.0828 -0.0019
-4 9 3 0.4240 0.0006
-4 9 4 -0.2643 0.0003
-4 9 5 0.4611 0.0009
-4 9 6 -0.2775 -0.0027
-4 9 7 0.1299 0.0027
-4 9 8 -0.5333 -0.0023
-4 9 9 0.6048 0.0026
-4 9 10 0.1093 -0.0022
-4 9 11 -0.2132 0.0015
-4 9 12 -0.9059 -0.0019
-4 9 13 1.5278 0.0018
-4 9 14 -0.6945 -0.0004
-4 9 15 -0.0225 0.0002
-4 9 16 -0.5892 -0.0020
-4 9 17 1.5829 0.0035
-4 9 18 -1.8047 -0.0035
-4 9 19 1.2262 0.0024
-4 9 20 -0.2974 0.0001
-4 10 1 -0.0802 0.0001
-4 10 2 0.9541 0.0015
-4 10 3 -1.3841 -0.0017
-4 10 4 0.8212 0.0021
-4 10 5 -0.3539 -0.0026
-4 10 6 0.7015 0.0036
-4 10 7 -0.8967 -0.0044
-4 10 8 0.3286 0.0032
-4 10 9 0.1183 -0.0010
-4 10 10 -0.1655 0.0004
-4 10 11 0.7939 -0.0005
-4 10 12 -1.8865 0.0001
-4 10 13 2.0359 -0.0010
-4 10 14 -1.1779 0.0029
-4 10 15 0.6162 -0.0029
-4 10 16 -0.5507 0.0012
-4 10 17 0.1781 -0.0002
-4 10 18 0.4018 -0.0006
-4 10 19 -0.5057 0.0012
-4 10 20 0.1649 0.0003
-4 11 1 0.9008 -0.0018
-4 11 2 -0.0175 0.0007
-4 11 3 -0.5473 0.0012
-4 11 4 0.4071 -0.0021
-4 11 5 -0.0072 0.0025
-4 11 6 -0.5699 -0.0026
-4 11 7 1.5540 0.0025
-4 11 8 -2.1135 -0.0022
-4 11 9 1.2243 0.0007
-4 11 10 0.2276 0.0010
-4 11 11 -0.5363 -0.0001
-4 11 12 -0.1424 -0.0023
-4 11 13 0.5029 0.0027
-4 11 14 -0.5218 -0.0012
-4 11 15 0.9475 0.0005
-4 11 16 -1.5211 0.0009
-4 11 17 1.5513 -0.0041
-4 11 18 -1.1031 0.0059
-4 11 19 0.5250 -0.0049
-4 12 1 2.4877 0.0030
-4 12 2 -1.4246 -0.0002
-4 12 3 0.8050 -0.0011
-4 12 4 -1.3678 0.0025
-4 12 5 2.0929 -0.0040
-4 12 6 -2.0350 0.0045
-4 12 7 1.2881 -0.0040
-4 12 8 -0.2412 0.0033
-4 12 9 -0.5445 -0.0035
-4 12 10 0.2698 0.0038
-4 12 11 0.9333 -0.0026
-4 12 12 -1.6989 0.0013
-4 12 13 1.3340 -0.0009
-4 12 14 -0.7167 -0.0013
-4 12 15 0.5548 0.0058
-4 12 16 -0.3442 -0.0078
-4 12 17 -0.3664 0.0057
-4 12 18 1.1440 -0.0035
-4 13 1 -0.2663 -0.0085
-4 13 2 0.5645 0.0069
-4 13 3 0.5278 -0.0025
-4 13 4 -1.6473 0.0001
-4 13 5 1.1632 0.0004
-4 13 6 0.2439 -0.0005
-4 13 7 -0.6689 0.0004
-4 13 8 -0.3276 0.0007
-4 13 9 1.6448 -0.0027
-4 13 10 -2.3938 0.0039
-4 13 11 2.5193 -0.0040
-4 13 12 -2.3594 0.0049
-4 13 13 2.2983 -0.0060
-4 13 14 -2.3395 0.0037
-4 13 15 1.9461 0.0007
-4 13 16 -0.8556 -0.0017
-4 13 17 -0.3025 -0.0009
-4 14 1 1.8515 0.0022
-4 14 2 -2.3350 -0.0046
-4 14 3 2.0484 0.0062
-4 14 4 -0.7274 -0.0053
-4 14 5 -0.5760 0.0046
-4 14 6 0.2270 -0.0052
-4 14 7 1.6478 0.0058
-4 14 8 -2.9314 -0.0056
-4 14 9 2.1894 0.0048
-4 14 10 -0.3545 -0.0039
-4 14 11 -0.7587 0.0021
-4 14 12 0.5860 0.0009
-4 14 13 0.0564 -0.0019
-4 14 14 -0.2983 -0.0017
-4 14 15 0.1304 0.0052
-4 15 4 0.7592 0.0021
-4 15 5 -0.4091 -0.0033
-4 15 6 -0.3335 0.0018
-4 15 7 0.8048 0.0007
-4 15 8 -0.5161 -0.0019
-4 15 9 -0.0184 0.0000
-4 15 10 -0.1284 0.0045
-4 15 11 0.9846 -0.0090
-4 15 12 -1.5566 0.0094
-3 -16 1 -0.6427 -0.0078
-3 -16 2 0.1281 0.0077
-3 -15 1 0.5748 0.0039
-3 -15 2 -0.7266 -0.0016
-3 -15 3 0.4231 0.0006
-3 -15 4 0.2153 -0.0013
-3 -14 1 0.6658 -0.0014
-3 -14 2 -0.8691 0.0024
-3 -14 3 0.7697 -0.0019
-3 -14 4 -0.0719 0.0018
-3 -14 5 -0.7556 -0.0048
-3 -14 6 0.8983 0.0086
-3 -13 1 -0.2443 -0.0018
-3 -13 2 0.4117 0.0015
-3 -13 3 -1.4851 0.0003
-3 -13 4 2.7838 -0.0016
-3 -13 5 -3.0237 0.0005
-3 -13 6 1.7193 0.0005
-3 -13 7 -0.0911 0.0007
-3 -13 8 -0.4513 -0.0020
-3 -12 1 0.4064 0.0024
-3 -12 2 0.5616 -0.0012
-3 -12 3 -1.4464 0.0012
-3 -12 4 1.5937 -0.0007
-3 -12 5 -0.6570 -0.0009
-3 -12 6 -0.7667 0.0016
-3 -12 7 1.3387 -0.0007
-3 -12 8 -0.7376 0.0010
-3 -12 9 0.0735 -0.0032
-3 -11 1 0.6021 -0.0034
-3 -11 2 -0.4663 0.0003
-3 -11 3 0.6609 0.0019
-3 -11 4 -0.9447 -0.0016
-3 -11 5 1.2820 -0.0001
-3 -11 6 -1.2307 0.0010
-3 -11 7 0.1819 -0.0007
-3 -11 8 1.2875 0.0008
-3 -11 9 -1.9095 -0.0002
-3 -11 10 1.5896 -0.0028
-3 -11 11 -1.1954 0.0058
-3 -10 1 -1.2007 0.0013
-3 -10 2 0.8991 -0.0002
-3 -10 3 -0.4003 -0.0013
-3 -10 4 -0.2034 0.0019
-3 -10 5 0.9643 -0.0015
-3 -10 6 -1.2808 0.0006
-3 -10 7 0.6302 -0.0001
-3 -10 8 0.2405 0.0004
-3 -10 9 -0.4534 0.0001
-3 -10 10 0.4541 -0.0016
-3 -10 11 -0.9120 0.0020
-3 -10 12 1.3585 -0.0010
-3 -9 1 -0.3528 0.0009
-3 -9 2 -0.2867 -0.0014
-3 -9 3 0.6932 0.0008
-3 -9 4 -0.9078 -0.0004
-3 -9 5 0.9991 0.0005
-3 -9 6 -0.4563 -0.0011
-3 -9 7 -0.7663 0.0014
-3 -9 8 1.7057 -0.0008
-3 -9 9 -1.9292 -0.0004
-3 -9 10 2.1172 0.0017
-3 -9 11 -2.4722 -0.0026
-3 -9 12 2.2580 0.0024
-3 -9 13 -1.3417 -0.0006
-3 -8 1 3.0959 0.0055
-3 -8 2 -2.0490 -0.0006
-3 -8 3 0.8861 -0.0030
-3 -8 4 -0.0471 0.0029
-3 -8 5 -0.3985 -0.0006
-3 -8 6 0.8945 -0.0012
-3 -8 7 -1.2605 0.0014
-3 -8 8 0.8418 -0.0004
-3 -8 9 0.0640 -0.0007
-3 -8 10 -0.5638 0.0014
-3 -8 11 0.6886 -0.0019
-3 -8 12 -1.0111 0.0014
-3 -8 13 1.3045 0.0003
-3 -8 14 -0.9648 -0.0019
-3 -7 1 0.4428 -0.0009
-3 -7 2 1.2739 -0.0001
-3 -7 3 -1.9222 0.0011
-3 -7 4 1.2800 -0.0015
-3 -7 5 -0.1056 -0.0002
-3 -7 6 -0.5728 0.0026
-3 -7 7 0.7539 -0.0029
-3 -7 8 -0.9089 0.0009
-3 -7 9 0.8356 0.0014
-3 -7 10 -0.2955 -0.0028
-3 -7 11 -0.2006 0.0030
-3 -7 12 0.2688 -0.0030
-3 -7 13 -0.2918 0.0028
-3 -7 14 0.5553 -0.0015
-3 -7 15 -0.7201 -0.0004
-3 -6 1 -5.0528 0.0094
-3 -6 2 4.9899 -0.0020
-3 -6 3 -3.4967 -0.0022
-3 -6 4 1.4723 0.0016
-3 -6 5 -0.0206 0.0001
-3 -6 6 -0.5213 -0.0011
-3 -6 7 0.8267 0.0017
-3 -6 8 -1.2194 -0.0016
-3 -6 9 1.1273 0.0007
-3 -6 10 -0.3430 0.0002
-3 -6 11 -0.4938 -0.0008
-3 -6 12 0.9508 0.0015
-3 -6 13 -1.1897 -0.0022
-3 -6 14 1.3299 0.0025
-3 -6 15 -1.2933 -0.0017
-3 -6 16 1.0744 -0.0003
-3 -5 1 -5.2661 -0.0077
-3 -5 2 3.8865 0.0041
-3 -5 3 -2.4610 0.0013
-3 -5 4 1.4706 -0.0041
-3 -5 5 -1.0529 0.0014
-3 -5 6 0.7856 0.0025
-3 -5 7 -0.1884 -0.0034
-3 -5 8 -0.4255 0.0026
-3 -5 9 0.4806 -0.0021
-3 -5 10 -0.2201 0.0020
-3 -5 11 0.2094 -0.0011
-3 -5 12 -0.2969 -0.0008
-3 -5 13 0.0105 0.0028
-3 -5 14 0.6011 -0.0029
-3 -5 15 -1.1080 0.0007
-3 -5 16 1.1473 0.0020
-3 -5 17 -0.6369 -0.0027
-3 -4 1 4.2334 0.0126
-3 -4 2 -2.9260 -0.0033
-3 -4 3 1.7599 -0.0031
-3 -4 4 -1.2205 0.0051
-3 -4 5 1.3464 -0.0039
-3 -4 6 -1.8234 0.0002
-3 -4 7 2.0677 0.0032
-3 -4 8 -1.4698 -0.0030
-3 -4 9 0.1408 0.0010
-3 -4 10 1.0270 -0.0007
-3 -4 11 -1.4520 0.0019
-3 -4 12 1.3229 -0.0017
-3 -4 13 -0.8775 -0.0007
-3 -4 14 0.1768 0.0033
-3 -4 15 0.4659 -0.0030
-3 -4 16 -0.6957 -0.0022
-3 -4 17 0.5341 0.0090
-3 -4 18 -0.1376 -0.0116
-3 -3 1 -2.7561 -0.0100
-3 -3 2 2.7445 0.0066
-3 -3 3 -1.2856 0.0008
-3 -3 4 -0.9744 -0.0061
-3 -3 5 2.8105 0.0053
-3 -3 6 -3.3957 -0.0015
-3 -3 7 2.7606 -0.0015
-3 -3 8 -1.5148 0.0027
-3 -3 9 0.4350 -0.0017
-3 -3 10 0.0209 -0.0002
-3 -3 11 -0.0127 0.0001
-3 -3 12 -0.1503 0.0019
-3 -3 13 0.4779 -0.0024
-3 -3 14 -0.8683 0.0003
-3 -3 15 0.8972 0.0028
-3 -3 16 -0.5388 -0.0045
-3 -3 17 0.2779 0.0031
-3 -3 18 -0.2357 0.0015
-3 -2 1 -9.5160 0.0032
-3 -2 2 6.5209 0.0031
-3 -2 3 -4.0274 -0.0043
-3 -2 4 2.8159 0.0044
-3 -2 5 -2.8475 -0.0049
-3 -2 6 3.1669 0.0034
-3 -2 7 -2.8545 -0.0008
-3 -2 8 1.9033 -0.0002
-3 -2 9 -0.9163 0.0003
-3 -2 10 0.2944 -0.0007
-3 -2 11 0.0256 0.0008
-3 -2 12 -0.3503 -0.0006
-3 -2 13 0.8067 0.0011
-3 -2 14 -1.0513 -0.0013
-3 -2 15 0.7895 0.0004
-3 -2 16 -0.4688 0.0003
-3 -2 17 0.6487 -0.0005
-3 -2 18 -0.9870 0.0013
-3 -2 19 0.8587 -0.0014
-3 -1 1 21.3877 -0.0062
-3 -1 2 -15.2035 0.0034
-3 -1 3 7.8169 0.0020
-3 -1 4 -1.6201 -0.0039
-3 -1 5 -1.5792 0.0026
-3 -1 6 1.5385 -0.0019
-3 -1 7 0.2913 0.0015
-3 -1 8 -1.8521 -0.0006
-3 -1 9 2.0715 0.0005
-3 -1 10 -1.3380 -0.0011
-3 -1 11 0.5227 0.0004
-3 -1 12 -0.0833 0.0005
-3 -1 13 0.0061 -0.0002
-3 -1 14 -0.0299 -0.0003
-3 -1 15 0.0048 0.0003
-3 -1 16 -0.1205 -0.0014
-3 -1 17 0.3935 0.0035
-3 -1 18 -0.3452 -0.0050
-3 -1 19 -0.1355 0.0064
-3 0 1 -3.5419 -0.0128
-3 0 2 6.8219 0.0120
-3 0 3 -6.0068 -0.0076
-3 0 4 1.7585 0.0046
-3 0 5 3.7361 -0.0032
-3 0 6 -7.9761 0.0015
-3 0 7 9.3716 -0.0008
-3 0 8 -7.8005 0.0016
-3 0 9 4.5344 -0.0019
-3 0 10 -1.3328 0.0016
-3 0 11 -0.7576 -0.0016
-3 0 12 1.5917 0.0006
-3 0 13 -1.4135 0.0015
-3 0 14 0.7418 -0.0021
-3 0 15 -0.1553 0.0013
-3 0 16 -0.2356 -0.0015
-3 0 17 0.5416 0.0018
-3 0 18 -0.5769 0.0000
-3 0 19 0.3289 -0.0016
-3 0 20 -0.2312 0.0004
-3 1 1 -9.6508 0.0007
-3 1 2 5.8402 -0.0033
-3 1 3 -1.3682 0.0026
-3 1 4 -1.7078 0.0023
-3 1 5 2.3838 -0.0061
-3 1 6 -0.9817 0.0047
-3 1 7 -1.4659 -0.0010
-3 1 8 3.9290 -0.0018
-3 1 9 -5.4409 0.0027
-3 1 10 5.4307 -0.0017
-3 1 11 -4.2867 -0.0006
-3 1 12 2.8501 0.0017
-3 1 13 -1.5879 -0.0014
-3 1 14 0.7329 0.0014
-3 1 15 -0.3865 -0.0006
-3 1 16 0.2244 -0.0021
-3 1 17 -0.0142 0.0037
-3 1 18 0.0623 -0.0029
-3 1 19 -0.3370 0.0037
-3 1 20 0.1848 -0.0080
-3 2 1 1.1526 -0.0018
-3 2 2 -1.5832 0.0007
-3 2 3 0.1121 0.0005
-3 2 4 2.5225 -0.0011
-3 2 5 -4.9992 0.0022
-3 2 6 6.1122 -0.0029
-3 2 7 -5.5232 0.0006
-3 2 8 3.7108 0.0027
-3 2 9 -1.2196 -0.0033
-3 2 10 -1.2741 0.0013
-3 2 11 2.8153 0.0007
-3 2 12 -3.1766 -0.0015
-3 2 13 3.1054 0.0006
-3 2 14 -2.9651 0.0012
-3 2 15 2.4239 -0.0012
-3 2 16 -1.5112 -0.0006
-3 2 17 0.6160 0.0009
-3 2 18 0.0411 -0.0002
-3 2 19 -0.0518 0.0032
-3 2 20 -0.8523 -0.0088
-3 2 21 1.7857 0.0105
-3 3 1 0.3616 0.0025
-3 3 2 1.5648 -0.0008
-3 3 3 -3.5842 -0.0017
-3 3 4 4.7200 0.0037
-3 3 5 -4.4040 -0.0040
-3 3 6 2.5822 0.0030
-3 3 7 -0.1431 -0.0017
-3 3 8 -1.7191 -0.0000
-3 3 9 2.5602 0.0018
-3 3 10 -2.4127 -0.0016
-3 3 11 1.4978 -0.0006
-3 3 12 -0.7339 0.0017
-3 3 13 0.9015 -0.0008
-3 3 14 -1.2614 -0.0003
-3 3 15 0.7488 0.0010
-3 3 16 0.2143 -0.0005
-3 3 17 -0.6828 -0.0014
-3 3 18 0.5848 0.0015
-3 3 19 -0.1079 0.0027
-3 3 20 -0.6181 -0.0060
-3 3 21 0.9639 0.0033
-3 4 1 -0.0921 -0.0058
-3 4 2 0.8532 0.0035
-3 4 3 -0.6921 0.0007
-3 4 4 -0.2783 -0.0029
-3 4 5 1.9628 0.0021
-3 4 6 -3.8223 -0.0000
-3 4 7 4.5696 -0.0017
-3 4 8 -3.6123 0.0023
-3 4 9 1.8311 -0.0020
-3 4 10 -0.1748 0.0016
-3 4 11 -0.9983 -0.0009
-3 4 12 1.2292 -0.0003
-3 4 13 -0.5665 0.0003
-3 4 14 0.1310 0.0014
-3 4 15 -0.3795 -0.0020
-3 4 16 0.3530 0.0008
-3 4 17 0.2883 0.0004
-3 4 18 -0.7052 -0.0011
-3 4 19 0.7098 0.0015
-3 4 20 -0.8115 0.0010
-3 4 21 0.8499 -0.0060
-3 5 1 -1.2391 0.0053
-3 5 2 0.7601 -0.0024
-3 5 3 -0.1222 -0.0004
-3 5 4 -0.5313 0.0028
-3 5 5 1.4561 -0.0031
-3 5 6 -2.2253 0.0006
-3 5 7 1.9742 0.0021
-3 5 8 -1.0686 -0.0026
-3 5 9 0.6238 0.0017
-3 5 10 -0.5666 -0.0008
-3 5 11 0.2641 0.0008
-3 5 12 -0.0670 -0.0013
-3 5 13 0.2582 0.0011
-3 5 14 -0.2091 -0.0002
-3 5 15 -0.0590 -0.0003
-3 5 16 -0.2492 0.0013
-3 5 17 0.8577 -0.0032
-3 5 18 -0.9159 0.0031
-3 5 19 0.7366 0.0005
-3 5 20 -0.8336 -0.0037
-3 5 21 0.6904 0.0036
-3 6 1 1.4363 -0.0074
-3 6 2 -2.2388 0.0045
-3 6 3 2.2287 0.0002
-3 6 4 -1.7771 -0.0019
-3 6 5 1.6162 0.0010
-3 6 6 -1.3635 -0.0001
-3 6 7 0.4775 -0.0010
-3 6 8 0.2788 0.0022
-3 6 9 -0.3108 -0.0020
-3 6 10 0.5426 0.0007
-3 6 11 -1.4591 0.0000
-3 6 12 2.0178 0.0002
-3 6 13 -1.7938 -0.0011
-3 6 14 1.5393 0.0014
-3 6 15 -1.2318 -0.0005
-3 6 16 0.3812 -0.0004
-3 6 17 0.3252 0.0001
-3 6 18 -0.1866 0.0002
-3 6 19 -0.1521 -0.0004
-3 6 20 0.2069 0.0028
-3 6 21 -0.4237 -0.0058
-3 7 1 0.0743 0.0036
-3 7 2 0.5715 -0.0020
-3 7 3 -1.4541 -0.0003
-3 7 4 1.4771 0.0026
-3 7 5 -0.4772 -0.0016
-3 7 6 -0.1725 -0.0016
-3 7 7 -0.0146 0.0025
-3 7 8 -0.1193 -0.0011
-3 7 9 0.7365 0.0006
-3 7 10 -0.5304 -0.0015
-3 7 11 -0.4225 0.0021
-3 7 12 0.5813 -0.0021
-3 7 13 0.2048 0.0017
-3 7 14 -0.8667 -0.0008
-3 7 15 1.2901 -0.0004
-3 7 16 -1.6496 0.0026
-3 7 17 1.2929 -0.0047
-3 7 18 -0.2327 0.0041
-3 7 19 -0.4463 -0.0008
-3 7 20 0.5311 -0.0017
-3 7 21 -0.6820 0.0024
-3 8 1 -0.3081 -0.0028
-3 8 2 0.0673 0.0008
-3 8 3 0.1598 0.0015
-3 8 4 -0.8387 -0.0015
-3 8 5 1.3494 0.0004
-3 8 6 -0.6564 0.0012
-3 8 7 -0.5087 -0.0034
-3 8 8 0.7865 0.0037
-3 8 9 -0.8314 -0.0017
-3 8 10 1.8146 0.0009
-3 8 11 -2.6351 -0.0024
-3 8 12 1.8621 0.0031
-3 8 13 -0.6009 -0.0016
-3 8 14 0.4714 -0.0007
-3 8 15 -0.9944 0.0024
-3 8 16 1.1380 -0.0026
-3 8 17 -0.9337 0.0014
-3 8 18 0.4591 0.0003
-3 8 19 0.3039 -0.0030
-3 8 20 -0.6313 0.0078
-3 8 21 0.1451 -0.0110
-3 9 1 1.4956 0.0031
-3 9 2 -1.0770 -0.0013
-3 9 3 0.2458 -0.0004
-3 9 4 -0.0055 0.0014
-3 9 5 -0.0680 -0.0000
-3 9 6 0.5873 -0.0018
-3 9 7 -0.6468 0.0015
-3 9 8 -0.3878 -0.0005
-3 9 9 1.3180 0.0001
-3 9 10 -1.4337 0.0006
-3 9 11 1.8395 -0.0012
-3 9 12 -2.7168 0.0007
-3 9 13 2.4437 -0.0011
-3 9 14 -0.7997 0.0029
-3 9 15 -0.3294 -0.0035
-3 9 16 0.1567 0.0025
-3 9 17 0.2233 -0.0018
-3 9 18 -0.1196 0.0018
-3 9 19 -0.2660 -0.0023
-3 9 20 0.7931 0.0023
-3 9 21 -1.1217 0.0005
-3 10 1 -0.5450 -0.0033
-3 10 2 1.5085 0.0018
-3 10 3 -1.5433 0.0002
-3 10 4 0.5645 -0.0012
-3 10 5 -0.0858 0.0013
-3 10 6 0.6036 0.0001
-3 10 7 -0.7203 -0.0018
-3 10 8 -0.0801 0.0010
-3 10 9 0.5734 0.0009
-3 10 10 -0.4585 -0.0012
-3 10 11 0.7622 0.0005
-3 10 12 -1.2641 -0.0005
-3 10 13 0.7430 0.0004
-3 10 14 0.4459 -0.0005
-3 10 15 -1.0258 0.0020
-3 10 16 1.1104 -0.0027
-3 10 17 -1.3574 0.0011
-3 10 18 1.3246 0.0004
-3 10 19 -0.5726 -0.0002
-3 10 20 -0.2856 0.0001
-3 11 1 -0.5406 0.0009
-3 11 2 0.8103 -0.0003
-3 11 3 -0.6593 -0.0000
-3 11 4 0.1608 0.0004
-3 11 5 0.0373 0.0005
-3 11 6 -0.2739 -0.0021
-3 11 7 1.2518 0.0032
-3 11 8 -2.0883 -0.0034
-3 11 9 1.4967 0.0015
-3 11 10 -0.2370 0.0011
-3 11 11 -0.1993 -0.0013
-3 11 12 0.1812 -0.0003
-3 11 13 -0.7311 0.0003
-3 11 14 1.3165 0.0006
-3 11 15 -1.0420 -0.0007
-3 11 16 0.3023 0.0012
-3 11 17 0.2643 -0.0023
-3 11 18 -0.6720 0.0014
-3 11 19 0.7818 0.0008
-3 11 20 -0.3535 -0.0013
-3 12 1 0.8810 -0.0028
-3 12 2 -0.0415 0.0009
-3 12 3 -0.0087 0.0004
-3 12 4 -0.7984 -0.0001
-3 12 5 1.1895 -0.0008
-3 12 6 -0.7889 0.0019
-3 12 7 0.2058 -0.0027
-3 12 8 0.3502 0.0025
-3 12 9 -0.6883 -0.0018
-3 12 10 0.0695 0.0004
-3 12 11 1.3786 0.0016
-3 12 12 -2.1823 -0.0020
-3 12 13 1.6311 0.0004
-3 12 14 -0.6406 -0.0006
-3 12 15 -0.0937 0.0027
-3 12 16 0.8587 -0.0023
-3 12 17 -1.6449 -0.0006
-3 12 18 1.9402 0.0021
-3 12 19 -1.6880 -0.0024
-3 13 1 -0.5713 -0.0045
-3 13 2 1.3038 0.0059
-3 13 3 -0.7201 -0.0059
-3 13 4 0.2887 0.0047
-3 13 5 -1.0223 -0.0021
-3 13 6 1.6427 -0.0000
-3 13 7 -0.7533 0.0002
-3 13 8 -0.9190 0.0015
-3 13 9 1.8748 -0.0034
-3 13 10 -1.8325 0.0033
-3 13 11 1.2722 -0.0014
-3 13 12 -0.4589 0.0005
-3 13 13 -0.3550 -0.0006
-3 13 14 0.9242 -0.0008
-3 13 15 -1.3810 0.0019
-3 13 16 1.7572 0.0001
-3 13 17 -1.6098 -0.0021
-3 13 18 0.8395 0.0002
-3 14 1 0.2706 -0.0003
-3 14 2 -1.0564 -0.0004
-3 14 3 1.1246 -0.0002
-3 14 4 -0.3408 0.0004
-3 14 5 -0.0714 0.0007
-3 14 6 -1.0303 -0.0016
-3 14 7 2.6441 0.0018
-3 14 8 -2.6050 -0.0023
-3 14 9 0.5982 0.0036
-3 14 10 1.4681 -0.0051
-3 14 11 -2.1107 0.0052
-3 14 12 1.7452 -0.0038
-3 14 13 -1.4444 0.0040
-3 14 14 1.5117 -0.0063
-3 14 15 -1.5134 0.0055
-3 14 16 1.0418 0.0007
-3 14 17 -0.2883 -0.0058
-3 15 2 2.1232 0.0010
-3 15 3 -2.4297 -0.0010
-3 15 4 1.6840 0.0008
-3 15 5 -0.4264 -0.0006
-3 15 6 -0.3556 0.0008
-3 15 7 -0.1036 -0.0007
-3 15 8 1.4482 0.0003
-3 15 9 -2.2959 -0.0009
-3 15 10 1.7964 0.0024
-3 15 11 -0.7119 -0.0022
-3 15 12 0.4038 -0.0016
-3 15 13 -1.1370 0.0084
-3 15 14 1.9539 -0.0123
-3 15 15 -1.9748 0.0070
-3 16 6 0.6237 0.0070
-3 16 7 -0.1701 -0.0160
-3 16 8 -0.3029 0.0222
-3 16 9 0.3418 -0.0232
-3 16 10 0.1071 0.0172
-3 16 11 -0.7285 -0.0053
-2 -16 1 -0.7441 -0.0049
-2 -16 2 0.9151 0.0060
-2 -15 1 -1.5386 0.0025
-2 -15 2 1.6084 -0.0030
-2 -15 3 -1.3505 0.0041
-2 -15 4 0.8965 -0.0040
-2 -14 1 -0.6077 -0.0024
-2 -14 2 1.0949 0.0004
-2 -14 3 -1.3300 0.0012
-2 -14 4 1.2728 0.0003
-2 -14 5 -0.9586 -0.0050
-2 -14 6 0.3334 0.0078
-2 -13 1 -0.5284 0.0021
-2 -13 2 1.3434 0.0006
-2 -13 3 -1.9786 -0.0017
-2 -13 4 2.1373 0.0019
-2 -13 5 -1.6005 -0.0009
-2 -13 6 0.4509 -0.0026
-2 -13 7 0.4593 0.0068
-2 -13 8 -0.4098 -0.0066
-2 -12 1 -0.4340 -0.0010
-2 -12 2 0.9702 0.0008
-2 -12 3 -0.7589 -0.0000
-2 -12 4 0.0904 -0.0002
-2 -12 5 0.6807 -0.0000
-2 -12 6 -1.1943 -0.0005
-2 -12 7 0.9115 0.0005
-2 -12 8 -0.0233 0.0016
-2 -12 9 -0.4249 -0.0035
-2 -11 1 -0.5983 0.0001
-2 -11 2 0.4595 0.0005
-2 -11 3 0.0604 -0.0003
-2 -11 4 -0.3273 0.0008
-2 -11 5 0.4045 -0.0024
-2 -11 6 -0.2952 0.0031
-2 -11 7 -0.4137 -0.0026
-2 -11 8 1.4254 0.0007
-2 -11 9 -1.8228 0.0033
-2 -11 10 1.5420 -0.0081
-2 -11 11 -1.2476 0.0098
-2 -10 1 -1.3993 -0.0019
-2 -10 2 0.8129 0.0011
-2 -10 3 -0.2560 -0.0005
-2 -10 4 -0.0833 0.0003
-2 -10 5 0.4869 -0.0002
-2 -10 6 -0.6110 -0.0003
-2 -10 7 -0.0133 0.0007
-2 -10 8 0.6984 -0.0006
-2 -10 9 -0.5866 0.0007
-2 -10 10 0.1779 -0.0008
-2 -10 11 -0.3132 0.0002
-2 -10 12 0.6626 -0.0002
-2 -9 1 0.7647 0.0012
-2 -9 2 -1.1449 -0.0003
-2 -9 3 1.1758 0.0006
-2 -9 4 -0.9213 -0.0015
-2 -9 5 0.6467 0.0019
-2 -9 6 -0.0061 -0.0015
-2 -9 7 -1.0138 0.0000
-2 -9 8 1.5446 0.0025
-2 -9 9 -1.3646 -0.0048
-2 -9 10 1.3936 0.0053
-2 -9 11 -1.8668 -0.0036
-2 -9 12 1.8034 0.0000
-2 -9 13 -0.8900 0.0028
-2 -8 1 2.3571 0.0001
-2 -8 2 -0.8212 0.0004
-2 -8 3 -0.3879 -0.0017
-2 -8 4 0.9320 0.0023
-2 -8 5 -0.9392 -0.0021
-2 -8 6 1.0898 0.0015
-2 -8 7 -1.2876 -0.0009
-2 -8 8 0.8221 0.0006
-2 -8 9 0.0180 0.0002
-2 -8 10 -0.3110 -0.0013
-2 -8 11 0.2278 0.0018
-2 -8 12 -0.5726 -0.0011
-2 -8 13 1.0819 -0.0008
-2 -8 14 -0.9012 0.0024
-2 -7 1 -2.7530 -0.0002
-2 -7 2 3.3260 0.0023
-2 -7 3 -2.7895 -0.0005
-2 -7 4 1.3181 -0.0031
-2 -7 5 0.2160 0.0042
-2 -7 6 -0.9176 -0.0025
-2 -7 7 1.0166 0.0004
-2 -7 8 -1.0076 0.0008
-2 -7 9 0.5010 -0.0012
-2 -7 10 0.6772 0.0016
-2 -7 11 -1.4904 -0.0025
-2 -7 12 1.1613 0.0033
-2 -7 13 -0.4231 -0.0036
-2 -7 14 0.2155 0.0030
-2 -7 15 -0.3054 -0.0011
-2 -6 1 -5.2032 0.0001
-2 -6 2 3.9304 0.0012
-2 -6 3 -1.9321 -0.0020
-2 -6 4 0.0789 0.0025
-2 -6 5 0.8055 -0.0033
-2 -6 6 -0.7421 0.0032
-2 -6 7 0.6536 -0.0018
-2 -6 8 -0.8444 0.0010
-2 -6 9 0.6585 -0.0015
-2 -6 10 -0.0553 0.0021
-2 -6 11 -0.1589 -0.0015
-2 -6 12 -0.0328 0.0004
-2 -6 13 -0.3065 0.0005
-2 -6 14 1.3410 -0.0013
-2 -6 15 -2.0325 0.0018
-2 -6 16 1.6737 -0.0015
-2 -5 1 0.0141 -0.0044
-2 -5 2 -0.9609 0.0042
-2 -5 3 1.3661 -0.0006
-2 -5 4 -1.2471 -0.0023
-2 -5 5 0.7482 0.0018
-2 -5 6 -0.3082 -0.0002
-2 -5 7 0.3118 -0.0001
-2 -5 8 -0.3705 -0.0002
-2 -5 9 0.0226 0.0004
-2 -5 10 0.2292 -0.0009
-2 -5 11 0.1589 0.0011
-2 -5 12 -0.5307 -0.0006
-2 -5 13 0.0373 -0.0003
-2 -5 14 0.8558 0.0009
-2 -5 15 -1.0525 -0.0014
-2 -5 16 0.4191 0.0018
-2 -5 17 0.2287 -0.0018
-2 -4 1 4.4828 0.0038
-2 -4 2 -3.1740 -0.0013
-2 -4 3 2.3460 -0.0010
-2 -4 4 -2.2026 0.0030
-2 -4 5 2.3016 -0.0036
-2 -4 6 -2.2296 0.0014
-2 -4 7 1.8364 0.0014
-2 -4 8 -0.9873 -0.0015
-2 -4 9 -0.0807 -0.0002
-2 -4 10 0.6938 0.0010
-2 -4 11 -0.6841 -0.0010
-2 -4 12 0.5784 0.0012
-2 -4 13 -0.4950 -0.0015
-2 -4 14 -0.0524 0.0013
-2 -4 15 1.0113 -0.0001
-2 -4 16 -1.5409 -0.0017
-2 -4 17 1.1482 0.0024
-2 -4 18 -0.2860 -0.0009
-2 -3 1 -9.8758 -0.0110
-2 -3 2 7.0259 0.0079
-2 -3 3 -3.1801 -0.0008
-2 -3 4 -0.2905 -0.0042
-2 -3 5 2.1170 0.0036
-2 -3 6 -2.2140 -0.0000
-2 -3 7 1.4195 -0.0032
-2 -3 8 -0.4954 0.0044
-2 -3 9 -0.0473 -0.0027
-2 -3 10 -0.1360 -0.0001
-2 -3 11 0.8881 0.0007
-2 -3 12 -1.6947 0.0004
-2 -3 13 2.2744 -0.0004
-2 -3 14 -2.5015 -0.0011
-2 -3 15 2.1428 0.0022
-2 -3 16 -1.3143 -0.0011
-2 -3 17 0.6571 -0.0024
-2 -3 18 -0.5227 0.0062
-2 -2 1 1.1120 0.0014
-2 -2 2 -3.1747 0.0009
-2 -2 3 3.0407 -0.0011
-2 -2 4 -1.1529 0.0032
-2 -2 5 -1.3531 -0.0057
-2 -2 6 2.9775 0.0043
-2 -2 7 -3.0504 -0.0001
-2 -2 8 2.2278 -0.0022
-2 -2 9 -1.3837 0.0021
-2 -2 10 0.7093 -0.0007
-2 -2 11 -0.1295 -0.0009
-2 -2 12 -0.2570 0.0012
-2 -2 13 0.3647 -0.0001
-2 -2 14 -0.2199 -0.0004
-2 -2 15 -0.0180 -0.0001
-2 -2 16 -0.0264 0.0003
-2 -2 17 0.4989 -0.0002
-2 -2 18 -0.8557 0.0006
-2 -2 19 0.5489 -0.0008
-2 -1 1 31.8319 -0.0175
-2 -1 2 -19.6872 0.0088
-2 -1 3 8.8615 -0.0007
-2 -1 4 -2.0606 -0.0024
-2 -1 5 -0.1931 0.0024
-2 -1 6 -0.7779 -0.0023
-2 -1 7 2.5926 0.0008
-2 -1 8 -3.2072 0.0022
-2 -1 9 2.3094 -0.0036
-2 -1 10 -0.9995 0.0027
-2 -1 11 0.1632 -0.0016
-2 -1 12 0.1598 0.0008
-2 -1 13 -0.1940 -0.0000
-2 -1 14 0.1162 -0.0003
-2 -1 15 -0.0693 0.0005
-2 -1 16 0.0401 -0.0013
-2 -1 17 -0.0461 0.0023
-2 -1 18 0.3115 -0.0033
-2 -1 19 -0.7591 0.0060
-2 -1 20 0.8504 -0.0089
-2 0 1 -29.1973 0.0036
-2 0 2 29.9296 0.0040
-2 0 3 -22.6189 -0.0073
-2 0 4 11.0988 0.0084
-2 0 5 -0.3414 -0.0072
-2 0 6 -6.3146 0.0039
-2 0 7 8.0416 -0.0015
-2 0 8 -6.0275 0.0010
-2 0 9 2.6387 -0.0004
-2 0 10 -0.0084 -0.0000
-2 0 11 -1.1842 -0.0003
-2 0 12 1.3427 0.0001
-2 0 13 -0.9380 0.0006
-2 0 14 0.3471 -0.0003
-2 0 15 0.1446 -0.0004
-2 0 16 -0.6209 0.0002
-2 0 17 1.1674 -0.0001
-2 0 18 -1.4231 0.0009
-2 0 19 1.1718 -0.0015
-2 0 20 -0.7686 0.0019
-2 1 1 -18.7635 -0.0117
-2 1 2 11.1234 -0.0026
-2 1 3 -4.1222 0.0105
-2 1 4 0.7552 -0.0082
-2 1 5 -1.2974 0.0028
-2 1 6 3.7447 -0.0004
-2 1 7 -6.0137 0.0003
-2 1 8 7.1524 -0.0009
-2 1 9 -6.8286 0.0017
-2 1 10 5.1613 -0.0014
-2 1 11 -3.0097 -0.0004
-2 1 12 1.2943 0.0019
-2 1 13 -0.2748 -0.0023
-2 1 14 -0.1205 0.0018
-2 1 15 0.0888 0.0003
-2 1 16 -0.0879 -0.0028
-2 1 17 0.2623 0.0030
-2 1 18 -0.1955 -0.0019
-2 1 19 -0.1175 0.0033
-2 1 20 0.0757 -0.0067
-2 1 21 0.3525 0.0079
-2 2 1 4.8215 0.0099
-2 2 2 -5.4213 -0.0014
-2 2 3 3.5079 -0.0065
-2 2 4 -0.2408 0.0094
-2 2 5 -2.4389 -0.0057
-2 2 6 3.0511 0.0007
-2 2 7 -1.7803 -0.0005
-2 2 8 -0.2004 0.0034
-2 2 9 2.1824 -0.0045
-2 2 10 -3.7626 0.0031
-2 2 11 4.3286 -0.0007
-2 2 12 -3.8157 -0.0018
-2 2 13 2.8877 0.0030
-2 2 14 -1.9028 -0.0023
-2 2 15 0.8742 0.0010
-2 2 16 -0.1527 0.0006
-2 2 17 -0.0160 -0.0029
-2 2 18 -0.1331 0.0033
-2 2 19 0.5753 -0.0005
-2 2 20 -1.3619 -0.0016
-2 2 21 1.7981 -0.0007
-2 3 1 0.3728 -0.0111
-2 3 2 1.1356 0.0038
-2 3 3 -1.9737 0.0009
-2 3 4 1.7375 -0.0020
-2 3 5 -0.3216 0.0014
-2 3 6 -1.8187 0.0001
-2 3 7 3.3261 -0.0013
-2 3 8 -3.2461 0.0002
-2 3 9 2.0947 0.0019
-2 3 10 -0.7914 -0.0014
-2 3 11 -0.2169 -0.0017
-2 3 12 0.4956 0.0038
-2 3 13 0.0117 -0.0036
-2 3 14 -0.3926 0.0018
-2 3 15 0.0516 0.0009
-2 3 16 0.3550 -0.0029
-2 3 17 -0.2946 0.0027
-2 3 18 0.1159 -0.0014
-2 3 19 0.0414 0.0001
-2 3 20 -0.3520 0.0034
-2 3 21 0.4902 -0.0085
-2 4 1 -0.5815 0.0081
-2 4 2 0.3786 -0.0024
-2 4 3 0.6818 -0.0011
-2 4 4 -1.9326 0.0017
-2 4 5 3.1786 -0.0004
-2 4 6 -3.9811 -0.0005
-2 4 7 3.3988 -0.0003
-2 4 8 -1.5547 0.0013
-2 4 9 -0.1282 -0.0017
-2 4 10 0.8364 0.0015
-2 4 11 -0.8253 -0.0003
-2 4 12 0.3320 -0.0017
-2 4 13 0.2217 0.0019
-2 4 14 -0.0450 -0.0002
-2 4 15 -0.6657 -0.0008
-2 4 16 0.8164 0.0007
-2 4 17 -0.3467 -0.0006
-2 4 18 0.0567 -0.0001
-2 4 19 0.1079 0.0009
-2 4 20 -0.5340 0.0007
-2 4 21 0.7354 -0.0043
-2 5 1 -0.2269 -0.0074
-2 5 2 -0.3901 0.0022
-2 5 3 0.3531 0.0012
-2 5 4 0.3174 -0.0010
-2 5 5 -0.6996 -0.0007
-2 5 6 0.6726 0.0013
-2 5 7 -0.8875 -0.0005
-2 5 8 1.0839 -0.0009
-2 5 9 -0.5871 0.0015
-2 5 10 -0.1101 -0.0005
-2 5 11 0.2966 -0.0012
-2 5 12 -0.2922 0.0024
-2 5 13 0.2829 -0.0028
-2 5 14 0.1396 0.0019
-2 5 15 -0.5918 0.0001
-2 5 16 0.3352 -0.0009
-2 5 17 0.1334 -0.0005
-2 5 18 -0.0720 0.0011
-2 5 19 -0.0984 0.0000
-2 5 20 0.0501 0.0000
-2 5 21 -0.3425 -0.0016
-2 5 22 0.9154 0.0017
-2 6 1 1.1323 0.0022
-2 6 2 -0.8804 0.0007
-2 6 3 0.0541 -0.0012
-2 6 4 0.6173 0.0008
-2 6 5 -0.3584 0.0005
-2 6 6 -0.0646 -0.0017
-2 6 7 -0.2909 0.0011
-2 6 8 0.8472 0.0005
-2 6 9 -0.9979 -0.0010
-2 6 10 1.3484 0.0001
-2 6 11 -2.0120 0.0012
-2 6 12 2.0843 -0.0016
-2 6 13 -1.5426 0.0006
-2 6 14 1.1242 0.0007
-2 6 15 -0.6513 -0.0013
-2 6 16 -0.1158 0.0017
-2 6 17 0.3021 -0.0018
-2 6 18 0.4426 0.0003
-2 6 19 -1.0977 0.0011
-2 6 20 1.1685 0.0004
-2 6 21 -1.1630 -0.0027
-2 6 22 1.0468 0.0019
-2 7 1 -1.5018 -0.0051
-2 7 2 2.0449 0.0013
-2 7 3 -2.3956 0.0004
-2 7 4 1.7283 0.0010
-2 7 5 -0.2114 -0.0021
-2 7 6 -0.5996 0.0015
-2 7 7 0.2823 -0.0007
-2 7 8 -0.0714 -0.0002
-2 7 9 0.2524 0.0015
-2 7 10 0.0462 -0.0021
-2 7 11 -0.4477 0.0013
-2 7 12 -0.1251 -0.0001
-2 7 13 1.1446 -0.0003
-2 7 14 -1.5066 -0.0002
-2 7 15 1.3943 0.0008
-2 7 16 -1.0942 -0.0002
-2 7 17 0.1893 -0.0007
-2 7 18 0.9077 0.0001
-2 7 19 -1.1559 0.0008
-2 7 20 0.8008 -0.0001
-2 7 21 -0.7431 -0.0006
-2 7 22 0.8020 -0.0007
-2 8 1 0.4809 -0.0035
-2 8 2 -0.9522 0.0024
-2 8 3 1.1934 -0.0013
-2 8 4 -1.6371 0.0012
-2 8 5 1.7687 -0.0010
-2 8 6 -0.8042 0.0015
-2 8 7 -0.3504 -0.0032
-2 8 8 0.4508 0.0037
-2 8 9 -0.2513 -0.0020
-2 8 10 0.7928 0.0006
-2 8 11 -1.1627 -0.0005
-2 8 12 0.5758 0.0005
-2 8 13 -0.2198 -0.0001
-2 8 14 0.8627 -0.0002
-2 8 15 -1.4323 -0.0000
-2 8 16 1.2668 0.0009
-2 8 17 -0.9254 -0.0016
-2 8 18 0.5540 0.0016
-2 8 19 -0.0260 -0.0020
-2 8 20 -0.0657 0.0033
-2 8 21 -0.4616 -0.0024
-2 8 22 0.7297 -0.0015
-2 9 1 1.0946 -0.0005
-2 9 2 -0.5044 -0.0012
-2 9 3 -0.4461 0.0010
-2 9 4 0.8414 0.0005
-2 9 5 -1.0754 -0.0005
-2 9 6 1.5070 -0.0001
-2 9 7 -1.1091 -0.0001
-2 9 8 -0.4747 -0.0002
-2 9 9 1.7494 0.0008
-2 9 10 -1.9672 -0.0002
-2 9 11 2.1395 -0.0005
-2 9 12 -2.3921 -0.0000
-2 9 13 1.6419 0.0005
-2 9 14 -0.3310 -0.0003
-2 9 15 0.0293 0.0003
-2 9 16 -0.5924 -0.0004
-2 9 17 0.7371 -0.0000
-2 9 18 -0.3726 0.0006
-2 9 19 0.0379 -0.0010
-2 9 20 0.3356 0.0003
-2 9 21 -0.6688 0.0031
-2 10 1 -1.5138 -0.0019
-2 10 2 1.9985 0.0000
-2 10 3 -1.4831 0.0008
-2 10 4 0.1924 -0.0012
-2 10 5 0.4334 0.0020
-2 10 6 -0.2062 -0.0015
-2 10 7 0.4751 0.0002
-2 10 8 -1.2824 -0.0005
-2 10 9 1.1862 0.0013
-2 10 10 -0.1770 -0.0008
-2 10 11 -0.4169 0.0002
-2 10 12 0.6018 -0.0007
-2 10 13 -1.1766 0.0016
-2 10 14 1.5852 -0.0028
-2 10 15 -1.0990 0.0043
-2 10 16 0.4633 -0.0039
-2 10 17 -0.2624 0.0017
-2 10 18 -0.2066 -0.0004
-2 10 19 1.1504 0.0014
-2 10 20 -1.6709 -0.0035
-2 10 21 1.4122 0.0053
-2 11 1 -1.3959 0.0008
-2 11 2 1.0564 -0.0009
-2 11 3 -0.4425 -0.0000
-2 11 4 -0.1093 0.0015
-2 11 5 0.0112 -0.0020
-2 11 6 0.0405 0.0019
-2 11 7 0.8396 -0.0011
-2 11 8 -1.6584 -0.0002
-2 11 9 1.1026 -0.0002
-2 11 10 0.0084 0.0019
-2 11 11 -0.3426 -0.0022
-2 11 12 0.3930 0.0013
-2 11 13 -0.9158 -0.0014
-2 11 14 1.1787 0.0018
-2 11 15 -0.5684 -0.0013
-2 11 16 -0.2918 0.0012
-2 11 17 0.9671 -0.0015
-2 11 18 -1.5497 0.0006
-2 11 19 1.5833 0.0001
-2 11 20 -0.7116 0.0014
-2 11 21 -0.2435 -0.0035
-2 12 1 -0.5059 -0.0060
-2 12 2 1.2168 0.0007
-2 12 3 -0.8801 0.0026
-2 12 4 0.0184 -0.0042
-2 12 5 0.2090 0.0050
-2 12 6 -0.0029 -0.0045
-2 12 7 -0.0228 0.0030
-2 12 8 0.3144 -0.0019
-2 12 9 -1.0487 0.0014
-2 12 10 1.1745 -0.0019
-2 12 11 -0.3448 0.0030
-2 12 12 -0.2597 -0.0021
-2 12 13 0.0632 -0.0004
-2 12 14 0.1534 0.0007
-2 12 15 -0.0223 0.0013
-2 12 16 -0.0568 -0.0017
-2 12 17 0.1195 0.0001
-2 12 18 -0.3567 0.0007
-2 12 19 0.3769 -0.0018
-2 12 20 -0.0366 0.0041
-2 13 1 -1.4222 0.0050
-2 13 2 1.0564 -0.0005
-2 13 3 -0.0039 -0.0039
-2 13 4 -0.1773 0.0046
-2 13 5 -0.7007 -0.0019
-2 13 6 0.9797 -0.0005
-2 13 7 0.0128 0.0009
-2 13 8 -0.8666 0.0000
-2 13 9 0.5954 -0.0011
-2 13 10 0.0644 0.0011
-2 13 11 -0.4691 -0.0007
-2 13 12 0.9572 0.0017
-2 13 13 -1.5832 -0.0027
-2 13 14 1.8408 0.0013
-2 13 15 -1.5968 0.0004
-2 13 16 0.9988 0.0001
-2 13 17 -0.0733 0.0004
-2 13 18 -0.7781 -0.0042
-2 13 19 0.9239 0.0065
-2 14 1 -1.7378 -0.0050
-2 14 2 0.0938 0.0042
-2 14 3 0.8455 -0.0037
-2 14 4 -0.9058 0.0017
-2 14 5 1.1044 0.0003
-2 14 6 -2.0204 -0.0003
-2 14 7 2.4488 -0.0002
-2 14 8 -1.1239 -0.0011
-2 14 9 -0.9436 0.0035
-2 14 10 1.6793 -0.0049
-2 14 11 -0.8413 0.0032
-2 14 12 -0.0905 0.0008
-2 14 13 0.2811 -0.0031
-2 14 14 -0.1812 0.0026
-2 14 15 0.3395 -0.0035
-2 14 16 -0.7478 0.0067
-2 14 17 1.0015 -0.0068
-2 14 18 -0.6772 0.0026
-2 15 1 -0.9835 0.0059
-2 15 2 1.8805 -0.0024
-2 15 3 -2.0416 0.0016
-2 15 4 1.2997 -0.0029
-2 15 5 -0.3109 0.0031
-2 15 6 0.0213 -0.0015
-2 15 7 -0.8719 0.0009
-2 15 8 2.0985 -0.0026
-2 15 9 -2.3294 0.0045
-2 15 10 1.3323 -0.0055
-2 15 11 -0.4249 0.0064
-2 15 12 0.6624 -0.0079
-2 15 13 -1.4868 0.0092
-2 15 14 1.7176 -0.0069
-2 15 15 -1.0602 -0.0013
-2 15 16 0.1278 0.0090
-2 15 17 0.4264 -0.0083
-2 16 3 0.6705 0.0056
-2 16 4 -0.3328 -0.0059
-2 16 5 -0.4206 0.0020
-2 16 6 0.8213 0.0038
-2 16 7 -0.5250 -0.0076
-2 16 8 -0.1151 0.0082
-2 16 9 0.5662 -0.0061
-2 16 10 -0.5967 0.0009
-2 16 11 0.3299 0.0061
-2 16 12 -0.0926 -0.0112
-2 16 13 0.1776 0.0113
-2 16 14 -0.5791 -0.0054
-1 -16 1 -0.8988 0.0030
-1 -15 1 -1.4261 -0.0016
-1 -15 2 1.3507 -0.0045
-1 -15 3 -0.6576 0.0105
-1 -14 1 -0.2437 0.0009
-1 -14 2 0.6990 -0.0039
-1 -14 3 -0.4132 0.0041
-1 -14 4 -0.1636 -0.0001
-1 -14 5 0.3150 -0.0055
-1 -13 1 -0.7439 0.0004
-1 -13 2 0.5165 0.0016
-1 -13 3 0.6625 -0.0032
-1 -13 4 -1.6171 0.0038
-1 -13 5 1.6787 -0.0020
-1 -13 6 -1.3306 -0.0034
-1 -13 7 0.9475 0.0084
-1 -12 1 -1.3701 -0.0044
-1 -12 2 0.5915 0.0023
-1 -12 3 0.7758 -0.0006
-1 -12 4 -1.4589 -0.0007
-1 -12 5 1.1859 0.0022
-1 -12 6 -0.6424 -0.0043
-1 -12 7 0.0960 0.0049
-1 -12 8 0.4351 -0.0028
-1 -12 9 -0.4855 0.0019
-1 -11 1 -1.1199 0.0042
-1 -11 2 0.6807 -0.0006
-1 -11 3 -0.2263 -0.0002
-1 -11 4 0.4990 0.0002
-1 -11 5 -0.8664 -0.0011
-1 -11 6 0.6242 0.0019
-1 -11 7 -0.2532 -0.0019
-1 -11 8 0.2499 0.0003
-1 -11 9 -0.2474 0.0040
-1 -11 10 0.0611 -0.0082
-1 -10 1 -1.0532 -0.0081
-1 -10 2 0.1234 0.0031
-1 -10 3 0.4485 0.0008
-1 -10 4 -0.3949 -0.0014
-1 -10 5 0.4008 -0.0000
-1 -10 6 -0.5119 0.0007
-1 -10 7 0.1309 -0.0001
-1 -10 8 0.3877 -0.0009
-1 -10 9 -0.1348 0.0023
-1 -10 10 -0.6166 -0.0036
-1 -10 11 0.8841 0.0045
-1 -10 12 -0.6596 -0.0060
-1 -9 1 0.8060 0.0059
-1 -9 2 -1.0903 -0.0023
-1 -9 3 0.7854 0.0002
-1 -9 4 -0.1394 0.0011
-1 -9 5 -0.1397 -0.0016
-1 -9 6 0.2073 0.0012
-1 -9 7 -0.4177 -0.0005
-1 -9 8 0.3431 0.0001
-1 -9 9 0.1399 0.0004
-1 -9 10 -0.1556 -0.0006
-1 -9 11 -0.5569 0.0003
-1 -9 12 0.8800 0.0002
-1 -9 13 -0.2104 -0.0014
-1 -8 1 0.5212 -0.0090
-1 -8 2 0.6406 0.0016
-1 -8 3 -1.3388 0.0024
-1 -8 4 1.3661 -0.0020
-1 -8 5 -0.9128 -0.0004
-1 -8 6 0.8722 0.0019
-1 -8 7 -1.3881 -0.0017
-1 -8 8 1.5993 0.0005
-1 -8 9 -1.2754 0.0009
-1 -8 10 0.9936 -0.0015
-1 -8 11 -0.6283 0.0009
-1 -8 12 -0.4351 0.0005
-1 -8 13 1.6485 -0.0026
-1 -8 14 -1.7918 0.0037
-1 -7 1 -4.0203 0.0081
-1 -7 2 3.0979 -0.0009
-1 -7 3 -1.7544 -0.0019
-1 -7 4 0.3596 0.0007
-1 -7 5 0.5372 0.0014
-1 -7 6 -0.4979 -0.0025
-1 -7 7 0.0883 0.0019
-1 -7 8 0.0138 -0.0003
-1 -7 9 -0.2128 -0.0014
-1 -7 10 0.8957 0.0021
-1 -7 11 -1.1973 -0.0018
-1 -7 12 0.3879 0.0013
-1 -7 13 0.6244 -0.0018
-1 -7 14 -0.6894 0.0020
-1 -7 15 0.2178 -0.0008
-1 -6 1 -2.0502 -0.0110
-1 -6 2 0.9685 0.0024
-1 -6 3 0.0196 0.0029
-1 -6 4 -0.6381 -0.0025
-1 -6 5 0.5726 -0.0011
-1 -6 6 0.0639 0.0031
-1 -6 7 -0.4999 -0.0025
-1 -6 8 0.4588 0.0011
-1 -6 9 -0.4520 -0.0002
-1 -6 10 0.4647 -0.0010
-1 -6 11 0.0900 0.0022
-1 -6 12 -0.7536 -0.0026
-1 -6 13 0.1776 0.0021
-1 -6 14 1.5870 -0.0025
-1 -6 15 -2.7071 0.0038
-1 -6 16 2.0922 -0.0032
-1 -5 1 1.9317 0.0077
-1 -5 2 -2.1853 -0.0009
-1 -5 3 2.1096 -0.0022
-1 -5 4 -1.9413 0.0015
-1 -5 5 1.6346 0.0008
-1 -5 6 -1.2885 -0.0029
-1 -5 7 1.1840 0.0031
-1 -5 8 -1.0773 -0.0017
-1 -5 9 0.5762 0.0008
-1 -5 10 -0.0362 -0.0010
-1 -5 11 -0.1078 0.0005
-1 -5 12 0.3426 0.0015
-1 -5 13 -1.0998 -0.0032
-1 -5 14 1.4913 0.0027
-1 -5 15 -0.5057 -0.0014
-1 -5 16 -1.1085 0.0021
-1 -5 17 1.6759 -0.0038
-1 -4 1 -0.0516 -0.0103
-1 -4 2 0.0271 0.0019
-1 -4 3 0.7889 0.0032
-1 -4 4 -1.9452 -0.0027
-1 -4 5 2.5217 -0.0009
-1 -4 6 -2.2638 0.0028
-1 -4 7 1.6377 -0.0023
-1 -4 8 -0.9185 0.0016
-1 -4 9 0.2261 -0.0012
-1 -4 10 0.0890 0.0013
-1 -4 11 0.0066 -0.0016
-1 -4 12 -0.0090 0.0008
-1 -4 13 -0.1630 0.0016
-1 -4 14 -0.0977 -0.0037
-1 -4 15 0.8634 0.0023
-1 -4 16 -1.2281 0.0025
-1 -4 17 0.6866 -0.0068
-1 -4 18 0.0349 0.0073
-1 -3 1 -8.7904 0.0080
-1 -3 2 4.5040 -0.0011
-1 -3 3 -0.7180 -0.0024
-1 -3 4 -1.4352 0.0026
-1 -3 5 1.5867 -0.0014
-1 -3 6 -0.7005 -0.0003
-1 -3 7 0.0014 0.0010
-1 -3 8 0.2372 -0.0007
-1 -3 9 -0.1928 0.0010
-1 -3 10 -0.2329 -0.0018
-1 -3 11 0.9366 0.0017
-1 -3 12 -1.3451 -0.0009
-1 -3 13 1.1594 0.0002
-1 -3 14 -0.6588 0.0007
-1 -3 15 0.1227 -0.0021
-1 -3 16 0.3428 0.0026
-1 -3 17 -0.4861 -0.0012
-1 -3 18 0.1670 -0.0012
-1 -2 1 15.9445 -0.0128
-1 -2 2 -13.0063 0.0042
-1 -2 3 7.8139 0.0031
-1 -2 4 -2.3223 -0.0037
-1 -2 5 -1.8008 0.0003
-1 -2 6 3.5047 0.0012
-1 -2 7 -3.1091 -0.0003
-1 -2 8 2.0426 -0.0005
-1 -2 9 -1.2548 0.0003
-1 -2 10 0.6842 0.0010
-1 -2 11 -0.3216 -0.0024
-1 -2 12 0.5484 0.0024
-1 -2 13 -1.2670 -0.0012
-1 -2 14 1.7569 0.0004
-1 -2 15 -1.5512 0.0001
-1 -2 16 0.8394 -0.0009
-1 -2 17 -0.1315 0.0015
-1 -2 18 -0.0926 -0.0013
-1 -2 19 -0.2690 0.0008
-1 -1 1 20.2367 0.0039
-1 -1 2 -5.7409 -0.0026
-1 -1 3 -2.9264 -0.0008
-1 -1 4 5.0435 0.0036
-1 -1 5 -2.7655 -0.0028
-1 -1 6 -0.9397 -0.0003
-1 -1 7 3.5606 0.0008
-1 -1 8 -3.9214 0.0015
-1 -1 9 2.7043 -0.0026
-1 -1 10 -1.3921 0.0011
-1 -1 11 0.6101 0.0010
-1 -1 12 -0.1565 -0.0019
-1 -1 13 0.0357 0.0010
-1 -1 14 -0.3832 0.0011
-1 -1 15 0.8370 -0.0025
-1 -1 16 -0.8484 0.0021
-1 -1 17 0.2987 -0.0003
-1 -1 18 0.5256 -0.0034
-1 -1 19 -1.1516 0.0085
-1 -1 20 1.1459 -0.0118
-1 0 1 -61.3171 0.0161
-1 0 2 52.8765 -0.0060
-1 0 3 -35.5954 0.0022
-1 0 4 16.7673 -0.0010
-1 0 5 -2.6122 0.0006
-1 0 6 -4.5912 -0.0004
-1 0 7 5.8659 -0.0002
-1 0 8 -3.7369 -0.0001
-1 0 9 1.0222 0.0017
-1 0 10 0.4455 -0.0023
-1 0 11 -0.6107 0.0009
-1 0 12 0.2776 0.0007
-1 0 13 0.1239 -0.0013
-1 0 14 -0.4601 0.0012
-1 0 15 0.5736 -0.0005
-1 0 16 -0.5553 -0.0003
-1 0 17 0.5919 0.0001
-1 0 18 -0.5084 0.0009
-1 0 19 0.1279 -0.0020
-1 0 20 0.2771 0.0038
-1 1 1 -8.3960 -0.0325
-1 1 2 -3.6900 0.0114
-1 1 3 10.7701 0.0036
-1 1 4 -10.4665 -0.0059
-1 1 5 4.8198 0.0023
-1 1 6 1.7225 0.0005
-1 1 7 -6.0176 -0.0018
-1 1 8 7.4438 0.0020
-1 1 9 -6.5369 -0.0011
-1 1 10 4.2416 0.0004
-1 1 11 -1.9187 -0.0004
-1 1 12 0.5160 0.0003
-1 1 13 0.0248 -0.0001
-1 1 14 -0.0997 0.0003
-1 1 15 -0.0441 -0.0003
-1 1 16 0.1698 0.0009
-1 1 17 -0.3059 -0.0024
-1 1 18 0.7601 0.0020
-1 1 19 -1.3212 0.0023
-1 1 20 1.2981 -0.0071
-1 1 21 -0.6692 0.0090
-1 2 1 17.2063 0.0244
-1 2 2 -16.7286 -0.0103
-1 2 3 13.0989 -0.0044
-1 2 4 -8.1717 0.0111
-1 2 5 4.3582 -0.0074
-1 2 6 -3.0278 0.0006
-1 2 7 3.3698 0.0015
-1 2 8 -3.8667 0.0002
-1 2 9 4.1236 -0.0014
-1 2 10 -4.2523 0.0016
-1 2 11 3.8943 -0.0013
-1 2 12 -2.9349 -0.0000
-1 2 13 1.8786 0.0015
-1 2 14 -1.0333 -0.0018
-1 2 15 0.4181 0.0007
-1 2 16 -0.2001 0.0014
-1 2 17 0.3181 -0.0031
-1 2 18 -0.4070 0.0024
-1 2 19 0.5179 -0.0008
-1 2 20 -0.8656 0.0023
-1 2 21 1.0103 -0.0061
-1 3 1 -0.3817 -0.0239
-1 3 2 1.6565 0.0091
-1 3 3 -1.7439 0.0032
-1 3 4 0.9692 -0.0085
-1 3 5 0.4509 0.0077
-1 3 6 -1.9496 -0.0032
-1 3 7 2.2345 -0.0010
-1 3 8 -0.8806 0.0010
-1 3 9 -0.8943 0.0015
-1 3 10 1.9493 -0.0018
-1 3 11 -2.2232 -0.0003
-1 3 12 1.8559 0.0018
-1 3 13 -1.0261 -0.0022
-1 3 14 0.3396 0.0019
-1 3 15 -0.0395 -0.0006
-1 3 16 -0.3173 -0.0008
-1 3 17 0.7388 0.0013
-1 3 18 -0.7210 -0.0007
-1 3 19 0.3717 -0.0015
-1 3 20 -0.1433 0.0054
-1 3 21 -0.0868 -0.0075
-1 4 1 -1.3379 0.0220
-1 4 2 0.4718 -0.0095
-1 4 3 0.5919 -0.0026
-1 4 4 -1.0525 0.0080
-1 4 5 1.2266 -0.0061
-1 4 6 -1.2291 0.0022
-1 4 7 0.5051 -0.0003
-1 4 8 0.5615 0.0001
-1 4 9 -0.7096 -0.0009
-1 4 10 -0.1704 0.0019
-1 4 11 1.0368 -0.0013
-1 4 12 -1.3202 -0.0008
-1 4 13 0.9788 0.0018
-1 4 14 -0.0671 -0.0011
-1 4 15 -0.7452 0.0001
-1 4 16 0.7261 0.0009
-1 4 17 -0.3269 -0.0018
-1 4 18 0.3032 0.0016
-1 4 19 -0.3314 -0.0004
-1 4 20 -0.0001 -0.0000
-1 4 21 0.1644 0.0002
-1 4 22 0.1535 -0.0011
-1 5 1 -0.3122 -0.0217
-1 5 2 0.0518 0.0089
-1 5 3 -0.8044 0.0027
-1 5 4 2.1387 -0.0073
-1 5 5 -2.5649 0.0053
-1 5 6 1.8816 -0.0006
-1 5 7 -1.1209 -0.0020
-1 5 8 0.5195 0.0010
-1 5 9 0.1780 0.0007
-1 5 10 -0.3812 -0.0003
-1 5 11 -0.2994 -0.0012
-1 5 12 1.0723 0.0021
-1 5 13 -1.3232 -0.0020
-1 5 14 1.2169 0.0009
-1 5 15 -0.6959 0.0007
-1 5 16 -0.1929 -0.0007
-1 5 17 0.6042 -0.0006
-1 5 18 -0.1955 0.0011
-1 5 19 -0.2089 -0.0007
-1 5 20 0.2634 0.0011
-1 5 21 -0.5384 -0.0016
-1 5 22 0.9439 0.0004
-1 6 1 0.0438 0.0183
-1 6 2 0.6518 -0.0088
-1 6 3 -1.3389 -0.0006
-1 6 4 1.0939 0.0053
-1 6 5 0.5303 -0.0037
-1 6 6 -1.9920 -0.0006
-1 6 7 1.7913 0.0032
-1 6 8 -0.5518 -0.0029
-1 6 9 -0.6064 0.0009
-1 6 10 1.6194 0.0004
-1 6 11 -2.2697 0.0006
-1 6 12 1.9390 -0.0022
-1 6 13 -1.0241 0.0023
-1 6 14 0.3477 -0.0011
-1 6 15 0.2314 -0.0001
-1 6 16 -0.8361 0.0011
-1 6 17 0.8177 -0.0012
-1 6 18 -0.2407 0.0001
-1 6 19 0.0561 0.0000
-1 6 20 -0.3237 0.0022
-1 6 21 0.3550 -0.0041
-1 6 22 -0.2435 0.0031
-1 7 1 -2.8541 -0.0190
-1 7 2 2.4384 0.0077
-1 7 3 -1.6355 0.0014
-1 7 4 0.1318 -0.0039
-1 7 5 1.5547 0.0019
-1 7 6 -1.8899 0.0009
-1 7 7 0.8017 -0.0021
-1 7 8 0.0939 0.0009
-1 7 9 -0.1941 0.0010
-1 7 10 0.1327 -0.0014
-1 7 11 0.2504 0.0000
-1 7 12 -1.3175 0.0017
-1 7 13 2.1212 -0.0023
-1 7 14 -1.8408 0.0010
-1 7 15 1.0550 0.0008
-1 7 16 -0.2408 -0.0014
-1 7 17 -0.7374 0.0013
-1 7 18 1.2904 -0.0016
-1 7 19 -0.7220 0.0013
-1 7 20 -0.2307 0.0004
-1 7 21 0.5290 -0.0012
-1 7 22 -0.3906 0.0001
-1 8 1 1.8401 0.0097
-1 8 2 -2.4635 -0.0064
-1 8 3 2.2519 0.0008
-1 8 4 -1.8673 0.0028
-1 8 5 1.2522 -0.0014
-1 8 6 0.0334 -0.0019
-1 8 7 -1.1123 0.0031
-1 8 8 0.9899 -0.0024
-1 8 9 -0.4528 0.0015
-1 8 10 0.4325 -0.0015
-1 8 11 -0.3398 0.0025
-1 8 12 -0.0808 -0.0037
-1 8 13 -0.1408 0.0034
-1 8 14 0.9468 -0.0015
-1 8 15 -1.0212 -0.0010
-1 8 16 0.2383 0.0029
-1 8 17 0.3952 -0.0026
-1 8 18 -0.6776 0.0006
-1 8 19 0.8099 0.0004
-1 8 20 -0.4212 -0.0001
-1 8 21 -0.3756 0.0011
-1 8 22 0.6701 -0.0033
-1 9 1 0.5730 -0.0036
-1 9 2 0.4741 -0.0002
-1 9 3 -1.7709 0.0016
-1 9 4 2.2131 -0.0011
-1 9 5 -2.0151 0.0004
-1 9 6 1.6139 0.0009
-1 9 7 -0.4280 -0.0021
-1 9 8 -1.4409 0.0017
-1 9 9 2.5055 -0.0005
-1 9 10 -2.3150 0.0003
-1 9 11 1.9752 -0.0008
-1 9 12 -1.7475 0.0008
-1 9 13 1.0951 -0.0001
-1 9 14 -0.6797 -0.0010
-1 9 15 1.2610 0.0019
-1 9 16 -1.7882 -0.0020
-1 9 17 1.1648 0.0014
-1 9 18 -0.1409 -0.0007
-1 9 19 -0.3226 0.0000
-1 9 20 0.4441 -0.0003
-1 9 21 -0.4794 0.0027
-1 9 22 0.2712 -0.0046
-1 10 1 -1.5532 0.0063
-1 10 2 1.7755 -0.0036
-1 10 3 -1.1801 -0.0008
-1 10 4 -0.1056 0.0027
-1 10 5 0.9143 -0.0013
-1 10 6 -1.0609 -0.0002
-1 10 7 1.4834 0.0005
-1 10 8 -1.9047 -0.0005
-1 10 9 1.1550 0.0002
-1 10 10 0.2733 0.0006
-1 10 11 -0.9382 -0.0005
-1 10 12 0.9355 -0.0004
-1 10 13 -1.0221 0.0007
-1 10 14 0.8774 -0.0003
-1 10 15 -0.3913 -0.0006
-1 10 16 0.4413 0.0023
-1 10 17 -0.9572 -0.0039
-1 10 18 0.7458 0.0033
-1 10 19 0.1984 -0.0003
-1 10 20 -0.6929 -0.0044
-1 10 21 0.4559 0.0089
-1 11 1 -0.3870 -0.0023
-1 11 2 0.0036 0.0005
-1 11 3 0.5465 0.0010
-1 11 4 -0.9522 -0.0013
-1 11 5 0.6604 0.0002
-1 11 6 -0.3029 0.0021
-1 11 7 0.6149 -0.0032
-1 11 8 -0.6989 0.0018
-1 11 9 -0.2876 -0.0004
-1 11 10 1.2074 0.0002
-1 11 11 -0.9638 0.0002
-1 11 12 0.3968 -0.0006
-1 11 13 -0.3452 0.0007
-1 11 14 0.2544 -0.0013
-1 11 15 0.1521 0.0023
-1 11 16 -0.3425 -0.0019
-1 11 17 0.3878 0.0005
-1 11 18 -0.5907 0.0002
-1 11 19 0.3472 -0.0008
-1 11 20 0.6693 0.0023
-1 11 21 -1.4408 -0.0040
-1 12 1 -0.4942 -0.0024
-1 12 2 0.7787 0.0000
-1 12 3 -0.3334 -0.0001
-1 12 4 -0.1010 -0.0001
-1 12 5 -0.1105 0.0017
-1 12 6 0.2502 -0.0029
-1 12 7 0.0996 0.0028
-1 12 8 0.0242 -0.0016
-1 12 9 -0.8898 -0.0004
-1 12 10 1.2055 0.0015
-1 12 11 -0.5272 -0.0009
-1 12 12 0.0081 0.0007
-1 12 13 -0.0930 -0.0012
-1 12 14 0.0106 0.0001
-1 12 15 0.4260 0.0016
-1 12 16 -0.7686 -0.0013
-1 12 17 1.0364 -0.0000
-1 12 18 -1.1793 0.0002
-1 12 19 0.6812 -0.0001
-1 12 20 0.2529 0.0005
-1 12 21 -0.6648 -0.0003
-1 13 1 -0.4227 0.0063
-1 13 2 -1.1006 -0.0012
-1 13 3 2.1933 -0.0034
-1 13 4 -1.8076 0.0040
-1 13 5 0.6330 -0.0024
-1 13 6 -0.3311 0.0021
-1 13 7 0.8942 -0.0028
-1 13 8 -0.8566 0.0032
-1 13 9 0.1275 -0.0030
-1 13 10 -0.0315 0.0025
-1 13 11 0.6613 -0.0028
-1 13 12 -0.8298 0.0040
-1 13 13 0.3311 -0.0036
-1 13 14 0.0387 0.0001
-1 13 15 -0.0603 0.0028
-1 13 16 0.0106 -0.0021
-1 13 17 0.0216 0.0007
-1 13 18 0.1802 -0.0008
-1 13 19 -0.7648 0.0001
-1 13 20 1.1407 0.0024
-1 14 1 -0.0392 -0.0086
-1 14 2 -1.1365 0.0073
-1 14 3 1.4498 -0.0050
-1 14 4 -1.2551 0.0016
-1 14 5 1.4883 0.0002
-1 14 6 -2.2667 0.0008
-1 14 7 2.3572 -0.0017
-1 14 8 -1.1640 0.0006
-1 14 9 0.1576 0.0008
-1 14 10 -0.7396 -0.0006
-1 14 11 1.9814 -0.0016
-1 14 12 -2.2257 0.0044
-1 14 13 1.5539 -0.0044
-1 14 14 -1.0618 0.0018
-1 14 15 1.0241 -0.0008
-1 14 16 -1.0074 0.0017
-1 14 17 0.6991 -0.0001
-1 14 18 -0.0391 -0.0033
-1 14 19 -0.6424 0.0033
-1 15 1 1.6625 0.0088
-1 15 2 -0.8884 -0.0023
-1 15 3 0.1455 0.0003
-1 15 4 0.1131 -0.0016
-1 15 5 0.0688 0.0016
-1 15 6 -0.2081 -0.0000
-1 15 7 -0.1650 0.0001
-1 15 8 0.6885 -0.0022
-1 15 9 -0.5041 0.0039
-1 15 10 -0.2159 -0.0043
-1 15 11 0.2245 0.0041
-1 15 12 0.8466 -0.0043
-1 15 13 -1.8078 0.0051
-1 15 14 1.6447 -0.0040
-1 15 15 -0.6717 -0.0007
-1 15 16 -0.3015 0.0047
-1 15 17 0.8402 -0.0031
-1 15 18 -0.8714 -0.0005
-1 16 1 1.0206 -0.0101
-1 16 2 -1.6943 0.0065
-1 16 3 1.7457 -0.0008
-1 16 4 -1.0479 -0.0022
-1 16 5 0.1771 0.0007
-1 16 6 0.3034 0.0019
-1 16 7 -0.3652 -0.0019
-1 16 8 0.1505 0.0005
-1 16 9 0.3380 0.0000
-1 16 10 -0.9035 -0.0003
-1 16 11 1.1298 0.0011
-1 16 12 -0.9856 -0.0025
-1 16 13 0.8910 0.0036
-1 16 14 -1.0322 -0.0027
-1 16 15 1.1488 -0.0002
-1 16 16 -1.0030 0.0012
-1 17 6 -0.6431 0.0012
-1 17 7 0.4473 -0.0031
-1 17 8 0.1965 0.0041
-1 17 9 -0.5344 -0.0045
-1 17 10 0.3076 0.0032
-1 17 11 -0.0230 -0.0009
-1 17 12 0.1249 -0.0009
-1 17 13 -0.3742 0.0008
0 -15 1 0.9287 -0.0081
0 -15 2 -0.0296 0.0007
0 -15 3 -0.2001 0.0077
0 -14 1 0.1667 0.0077
0 -14 2 -0.0543 -0.0066
0 -14 3 0.8796 0.0017
0 -14 4 -1.3996 0.0058
0 -14 5 0.7515 -0.0109
0 -13 1 -0.6051 -0.0021
0 -13 2 -0.8042 0.0019
0 -13 3 2.7900 -0.0019
0 -13 4 -3.4607 0.0024
0 -13 5 2.4870 -0.0010
0 -13 6 -1.3199 -0.0041
0 -13 7 0.8218 0.0089
0 -12 1 -0.2901 -0.0001
0 -12 2 -0.7514 0.0006
0 -12 3 1.4946 -0.0019
0 -12 4 -0.8600 0.0024
0 -12 5 -0.5393 -0.0001
0 -12 6 1.1768 -0.0050
0 -12 7 -0.8672 0.0082
0 -12 8 0.4644 -0.0066
0 -11 1 -0.3860 0.0035
0 -11 2 -0.1411 0.0002
0 -11 3 0.3190 -0.0005
0 -11 4 0.4690 -0.0005
0 -11 5 -1.0509 0.0009
0 -11 6 0.3154 -0.0006
0 -11 7 0.9040 -0.0008
0 -11 8 -1.3704 0.0020
0 -11 9 1.2547 -0.0003
0 -11 10 -1.1086 -0.0029
0 -10 1 -0.4190 -0.0096
0 -10 2 -0.6454 0.0038
0 -10 3 0.9789 0.0000
0 -10 4 -0.4811 0.0004
0 -10 5 0.3361 -0.0020
0 -10 6 -0.8072 0.0014
0 -10 7 0.8254 0.0004
0 -10 8 -0.2334 -0.0016
0 -10 9 0.1332 0.0025
0 -10 10 -0.7135 -0.0025
0 -10 11 0.9778 0.0014
0 -9 1 0.7129 0.0077
0 -9 2 -0.8857 -0.0032
0 -9 3 0.3561 -0.0008
0 -9 4 0.4098 0.0034
0 -9 5 -0.3836 -0.0035
0 -9 6 -0.2286 0.0010
0 -9 7 0.5652 0.0016
0 -9 8 -0.7876 -0.0033
0 -9 9 1.3153 0.0036
0 -9 10 -1.4406 -0.0008
0 -9 11 0.5874 -0.0049
0 -9 12 0.2740 0.0100
0 -8 1 -0.0015 -0.0136
0 -8 2 0.6127 0.0039
0 -8 3 -1.0288 0.0023
0 -8 4 1.0288 -0.0029
0 -8 5 -0.5896 0.0010
0 -8 6 0.6150 0.0000
0 -8 7 -1.4704 0.0001
0 -8 8 2.1796 0.0001
0 -8 9 -2.0857 -0.0011
0 -8 10 1.7144 0.0027
0 -8 11 -1.2806 -0.0025
0 -8 12 0.2450 -0.0004
0 -8 13 1.0355 0.0033
0 -8 14 -1.3052 -0.0035
0 -7 1 -2.9452 0.0197
0 -7 2 1.4117 -0.0079
0 -7 3 -0.3668 -0.0018
0 -7 4 -0.0714 0.0058
0 -7 5 -0.0103 -0.0040
0 -7 6 0.6050 -0.0000
0 -7 7 -1.0575 0.0022
0 -7 8 0.6650 -0.0015
0 -7 9 0.0463 0.0003
0 -7 10 -0.1548 -0.0008
0 -7 11 0.0156 0.0027
0 -7 12 -0.4375 -0.0028
0 -7 13 0.8827 -0.0009
0 -7 14 -0.3990 0.0051
0 -7 15 -0.4398 -0.0052
0 -6 1 0.3903 -0.0196
0 -6 2 -0.8010 0.0064
0 -6 3 0.6434 0.0036
0 -6 4 -0.4411 -0.0062
0 -6 5 0.3368 0.0037
0 -6 6 -0.1339 -0.0006
0 -6 7 -0.0218 -0.0011
0 -6 8 0.0575 0.0013
0 -6 9 -0.3097 -0.0003
0 -6 10 0.6642 -0.0007
0 -6 11 -0.4339 0.0002
0 -6 12 -0.1780 0.0020
0 -6 13 -0.0925 -0.0033
0 -6 14 1.4031 -0.0000
0 -6 15 -2.1238 0.0061
0 -6 16 1.3292 -0.0081
0 -5 1 0.4141 0.0207
0 -5 2 -0.8304 -0.0078
0 -5 3 1.4519 -0.0027
0 -5 4 -2.2995 0.0063
0 -5 5 2.7933 -0.0040
0 -5 6 -2.5833 0.0004
0 -5 7 2.0488 0.0006
0 -5 8 -1.4645 0.0007
0 -5 9 0.6718 -0.0011
0 -5 10 0.2031 0.0001
0 -5 11 -0.7532 0.0004
0 -5 12 1.0495 0.0001
0 -5 13 -1.2794 0.0002
0 -5 14 0.8288 -0.0018
0 -5 15 0.8149 0.0012
0 -5 16 -2.4955 0.0037
0 -5 17 2.5112 -0.0082
0 -4 1 -1.6992 -0.0208
0 -4 2 0.3737 0.0071
0 -4 3 1.2632 0.0037
0 -4 4 -2.3914 -0.0065
0 -4 5 2.1926 0.0033
0 -4 6 -0.9782 0.0005
0 -4 7 -0.1676 -0.0017
0 -4 8 0.7908 0.0004
0 -4 9 -1.1161 0.0010
0 -4 10 1.1347 -0.0007
0 -4 11 -0.7273 -0.0008
0 -4 12 0.2915 0.0003
0 -4 13 -0.2440 0.0028
0 -4 14 0.2988 -0.0048
0 -4 15 -0.1311 0.0021
0 -4 16 0.1237 0.0037
0 -4 17 -0.4992 -0.0061
0 -3 1 -1.0269 0.0252
0 -3 2 -1.4118 -0.0102
0 -3 3 2.2699 -0.0026
0 -3 4 -1.4239 0.0077
0 -3 5 -0.4398 -0.0049
0 -3 6 1.8572 -0.0008
0 -3 7 -1.9540 0.0037
0 -3 8 1.2878 -0.0027
0 -3 9 -0.6847 0.0005
0 -3 10 0.1604 0.0006
0 -3 11 0.3778 -0.0003
0 -3 12 -0.4388 -0.0006
0 -3 13 -0.2175 0.0006
0 -3 14 0.9090 0.0009
0 -3 15 -0.9564 -0.0017
0 -3 16 0.5492 -0.0012
0 -3 17 -0.1356 0.0077
0 -3 18 -0.2013 -0.0130
0 -2 1 18.8471 -0.0266
0 -2 2 -11.4183 0.0110
0 -2 3 3.9673 0.0034
0 -2 4 1.4552 -0.0090
0 -2 5 -4.0662 0.0065
0 -2 6 4.0522 -0.0013
0 -2 7 -2.6310 -0.0022
0 -2 8 1.3692 0.0026
0 -2 9 -0.7973 -0.0010
0 -2 10 0.4547 -0.0001
0 -2 11 -0.2661 -0.0002
0 -2 12 0.6800 0.0007
0 -2 13 -1.4283 -0.0004
0 -2 14 1.4877 -0.0008
0 -2 15 -0.5666 0.0027
0 -2 16 -0.4421 -0.0048
0 -2 17 0.7207 0.0055
0 -2 18 -0.3461 -0.0041
0 -2 19 -0.1824 0.0018
0 -1 1 -7.4887 0.0348
0 -1 2 15.7298 -0.0178
0 -1 3 -15.6304 0.0002
0 -1 4 9.9021 0.0093
0 -1 5 -2.8277 -0.0082
0 -1 6 -2.5444 0.0018
0 -1 7 4.9851 0.0024
0 -1 8 -4.7816 -0.0025
0 -1 9 3.3645 0.0013
0 -1 10 -2.1024 -0.0009
0 -1 11 1.2051 0.0014
0 -1 12 -0.3827 -0.0021
0 -1 13 -0.0284 0.0016
0 -1 14 -0.3883 0.0001
0 -1 15 1.0542 -0.0012
0 -1 16 -0.9844 0.0004
0 -1 17 0.0953 0.0021
0 -1 18 0.8687 -0.0059
0 -1 19 -1.2977 0.0093
0 0 2 49.2780 0.0088
0 0 3 -26.5791 0.0010
0 0 4 7.8446 -0.0084
0 0 5 2.7962 0.0084
0 0 6 -6.0420 -0.0034
0 0 7 4.8614 -0.0015
0 0 8 -2.1550 0.0023
0 0 9 0.0577 -0.0000
0 0 10 0.5763 -0.0011
0 0 11 -0.3422 -0.0001
0 0 12 0.1224 0.0016
0 0 13 -0.0506 -0.0018
0 0 14 0.0059 0.0004
0 0 15 -0.1888 0.0022
0 0 16 0.6332 -0.0042
0 0 17 -0.9699 0.0043
0 0 18 1.0178 -0.0029
0 0 19 -0.9241 0.0005
0 0 20 0.7317 0.0028
0 1 2 -33.7664 0.0124
0 1 3 34.5207 -0.0018
0 1 4 -25.9857 0.0018
0 1 5 13.0964 -0.0040
0 1 6 -1.8679 0.0032
0 1 7 -4.6140 -0.0012
0 1 8 6.6201 0.0001
0 1 9 -5.6809 -0.0004
0 1 10 3.5060 0.0009
0 1 11 -1.7324 -0.0005
0 1 12 1.0225 -0.0011
0 1 13 -0.8139 0.0021
0 1 14 0.5073 -0.0018
0 1 15 -0.1768 0.0007
0 1 16 0.0766 0.0008
0 1 17 -0.3254 -0.0015
0 1 18 0.9067 -0.0012
0 1 19 -1.3874 0.0061
0 1 20 1.1727 -0.0093
0 2 0 -23.3901 -0.0344
0 2 1 23.3197 0.0318
0 2 2 -19.1821 -0.0207
0 2 3 12.9395 0.0070
0 2 4 -7.0037 0.0008
0 2 5 3.5662 0.0003
0 2 6 -3.1311 -0.0040
0 2 7 4.0031 0.0045
0 2 8 -4.3887 -0.0032
0 2 9 4.1300 0.0024
0 2 10 -3.6784 -0.0013
0 2 11 2.9775 -0.0003
0 2 12 -2.1142 0.0015
0 2 13 1.5633 -0.0015
0 2 14 -1.3627 0.0007
0 2 15 1.1564 0.0005
0 2 16 -0.8823 -0.0014
0 2 17 0.6337 0.0030
0 2 18 -0.4204 -0.0053
0 2 19 0.4369 0.0046
0 2 20 -0.7613 0.0009
0 2 21 0.8800 -0.0065
0 3 0 4.3098 0.0328
0 3 1 -6.9518 -0.0273
0 3 2 7.7356 0.0138
0 3 3 -6.9696 -0.0022
0 3 4 5.6296 -0.0031
0 3 5 -4.0275 0.0029
0 3 6 2.5018 0.0006
0 3 7 -1.9524 -0.0036
0 3 8 2.4335 0.0031
0 3 9 -2.7865 -0.0007
0 3 10 2.4029 -0.0002
0 3 11 -1.7592 0.0003
0 3 12 1.1687 -0.0010
0 3 13 -0.5770 0.0013
0 3 14 0.1621 -0.0004
0 3 15 0.0347 -0.0006
0 3 16 -0.2922 0.0005
0 3 17 0.4973 0.0006
0 3 18 -0.3126 -0.0015
0 3 19 -0.0123 0.0002
0 3 20 0.0955 0.0022
0 3 21 -0.1459 -0.0017
0 4 0 2.2651 -0.0292
0 4 1 -1.7063 0.0273
0 4 2 0.4376 -0.0154
0 4 3 0.2276 0.0009
0 4 4 0.1182 0.0067
0 4 5 -0.4042 -0.0053
0 4 6 0.0848 0.0009
0 4 7 0.2515 0.0017
0 4 8 -0.6039 -0.0023
0 4 9 1.5819 0.0012
0 4 10 -2.7496 0.0006
0 4 11 3.0481 -0.0009
0 4 12 -2.3949 0.0000
0 4 13 1.4170 -0.0000
0 4 14 -0.5687 0.0007
0 4 15 0.2223 -0.0008
0 4 16 -0.3816 0.0002
0 4 17 0.3368 0.0005
0 4 18 0.2270 -0.0015
0 4 19 -0.5562 0.0022
0 4 20 0.2095 -0.0028
0 4 21 0.1884 0.0046
0 4 22 -0.2106 -0.0063
0 5 0 -0.1237 0.0279
0 5 1 0.1529 -0.0238
0 5 2 -0.0426 0.0114
0 5 3 -0.9339 0.0014
0 5 4 2.0143 -0.0081
0 5 5 -1.6850 0.0070
0 5 6 0.1979 -0.0012
0 5 7 0.9061 -0.0029
0 5 8 -1.1424 0.0023
0 5 9 0.7991 -0.0001
0 5 10 0.3385 -0.0006
0 5 11 -2.0528 0.0006
0 5 12 3.0783 -0.0008
0 5 13 -2.6662 0.0008
0 5 14 1.2927 -0.0007
0 5 15 0.3084 0.0005
0 5 16 -1.4205 0.0005
0 5 17 1.4292 -0.0017
0 5 18 -0.7590 0.0019
0 5 19 0.5015 -0.0014
0 5 20 -0.6834 0.0004
0 5 21 0.4826 0.0015
0 5 22 0.0444 -0.0029
0 6 0 0.3745 -0.0279
0 6 1 -0.7236 0.0261
0 6 2 0.6335 -0.0147
0 6 3 -0.3134 0.0005
0 6 4 -0.8657 0.0077
0 6 5 2.8905 -0.0070
0 6 6 -3.8999 0.0016
0 6 7 2.5969 0.0029
0 6 8 -0.1867 -0.0033
0 6 9 -1.6216 0.0002
0 6 10 2.4068 0.0025
0 6 11 -2.1026 -0.0021
0 6 12 0.7600 0.0002
0 6 13 0.6023 0.0002
0 6 14 -0.9882 0.0003
0 6 15 0.6902 -0.0003
0 6 16 -0.3264 -0.0001
0 6 17 0.0399 0.0003
0 6 18 -0.2016 -0.0002
0 6 19 1.0827 -0.0015
0 6 20 -1.8889 0.0040
0 6 21 1.7884 -0.0050
0 6 22 -1.2020 0.0039
0 7 0 3.8777 0.0265
0 7 1 -3.3147 -0.0225
0 7 2 1.8698 0.0104
0 7 3 -0.4317 0.0019
0 7 4 -0.9506 -0.0081
0 7 5 1.7840 0.0071
0 7 6 -0.9942 -0.0022
0 7 7 -0.8926 -0.0016
0 7 8 1.9232 0.0018
0 7 9 -1.4606 0.0000
0 7 10 0.3450 -0.0016
0 7 11 1.0063 0.0016
0 7 12 -2.3092 0.0000
0 7 13 2.6200 -0.0017
0 7 14 -1.7094 0.0014
0 7 15 0.5595 0.0001
0 7 16 0.3034 -0.0003
0 7 17 -1.0257 -0.0002
0 7 18 1.2282 0.0002
0 7 19 -0.6106 -0.0002
0 7 20 -0.0801 0.0004
0 7 21 0.2162 0.0003
0 7 22 -0.1887 -0.0016
0 8 0 -1.1736 -0.0214
0 8 1 2.6155 0.0218
0 8 2 -3.0465 -0.0133
0 8 3 2.1900 0.0009
0 8 4 -1.1085 0.0064
0 8 5 0.1927 -0.0048
0 8 6 0.8725 -0.0008
0 8 7 -1.4968 0.0042
0 8 8 1.0316 -0.0033
0 8 9 -0.2621 0.0005
0 8 10 0.0039 0.0008
0 8 11 0.0910 0.0007
0 8 12 -0.0499 -0.0026
0 8 13 -0.6811 0.0026
0 8 14 1.4861 -0.0012
0 8 15 -1.1875 -0.0008
0 8 16 0.1478 0.0018
0 8 17 0.5019 -0.0004
0 8 18 -0.6421 -0.0019
0 8 19 0.4816 0.0017
0 8 20 0.2183 0.0009
0 8 21 -1.1517 -0.0026
0 8 22 1.4266 0.0024
0 9 0 -0.3489 0.0108
0 9 1 -0.3027 -0.0101
0 9 2 1.6954 0.0064
0 9 3 -2.9775 -0.0018
0 9 4 2.9144 -0.0019
0 9 5 -1.8336 0.0025
0 9 6 0.6174 0.0006
0 9 7 0.8031 -0.0040
0 9 8 -2.2502 0.0042
0 9 9 2.7126 -0.0018
0 9 10 -2.1418 0.0000
0 9 11 1.5182 -0.0004
0 9 12 -0.9687 0.0021
0 9 13 0.2064 -0.0031
0 9 14 0.1191 0.0021
0 9 15 0.1900 -0.0005
0 9 16 0.1061 0.0000
0 9 17 -1.4664 -0.0002
0 9 18 2.5367 0.0005
0 9 19 -2.4060 -0.0009
0 9 20 1.6675 -0.0001
0 9 21 -0.9492 0.0030
0 9 22 0.3477 -0.0046
0 10 0 1.1980 -0.0134
0 10 1 -1.5410 0.0126
0 10 2 1.6195 -0.0069
0 10 3 -0.8949 0.0001
0 10 4 -0.6026 0.0029
0 10 5 1.6384 -0.0016
0 10 6 -1.6745 -0.0009
0 10 7 1.3577 0.0025
0 10 8 -0.6961 -0.0030
0 10 9 -0.7340 0.0021
0 10 10 2.0743 -0.0010
0 10 11 -2.2686 0.0011
0 10 12 1.8689 -0.0017
0 10 13 -1.7105 0.0015
0 10 14 1.5889 -0.0002
0 10 15 -1.5743 -0.0017
0 10 16 2.2023 0.0031
0 10 17 -2.7786 -0.0028
0 10 18 2.0895 0.0011
0 10 19 -0.6457 0.0010
0 10 20 -0.0979 -0.0035
0 10 21 -0.0226 0.0058
0 10 22 0.2072 -0.0056
0 11 0 0.3440 0.0081
0 11 1 -0.0296 -0.0091
0 11 2 -0.2219 0.0058
0 11 3 0.7443 -0.0006
0 11 4 -1.2900 -0.0033
0 11 5 1.1439 0.0031
0 11 6 -0.5999 0.0003
0 11 7 0.2529 -0.0027
0 11 8 0.3950 0.0016
0 11 9 -1.5687 0.0007
0 11 10 2.0825 -0.0021
0 11 11 -1.4124 0.0022
0 11 12 0.7545 -0.0015
0 11 13 -0.7780 0.0013
0 11 14 0.7913 -0.0024
0 11 15 -0.5577 0.0036
0 11 16 0.4565 -0.0032
0 11 17 -0.2540 0.0022
0 11 18 -0.1560 -0.0020
0 11 19 -0.0424 0.0020
0 11 20 1.0418 -0.0013
0 11 21 -1.6778 -0.0011
0 12 0 0.7740 -0.0016
0 12 1 -0.8998 0.0034
0 12 2 0.7988 -0.0020
0 12 3 -0.4794 -0.0020
0 12 4 0.5234 0.0046
0 12 5 -1.1033 -0.0040
0 12 6 1.2743 0.0016
0 12 7 -0.6801 0.0008
0 12 8 0.2743 -0.0013
0 12 9 -0.2863 -0.0005
0 12 10 -0.1924 0.0021
0 12 11 0.9804 -0.0014
0 12 12 -0.8600 -0.0001
0 12 13 -0.0455 0.0010
0 12 14 0.5243 -0.0011
0 12 15 -0.3572 -0.0004
0 12 16 0.0292 0.0029
0 12 17 0.4340 -0.0037
0 12 18 -0.8474 0.0021
0 12 19 0.6526 -0.0003
0 12 20 -0.0789 -0.0002
0 12 21 -0.0978 0.0000
0 13 0 0.4195 -0.0023
0 13 1 0.7780 0.0022
0 13 2 -1.9788 -0.0014
0 13 3 2.3858 0.0018
0 13 4 -1.7383 -0.0036
0 13 5 0.8989 0.0041
0 13 6 -0.9144 -0.0020
0 13 7 1.2420 -0.0002
0 13 8 -0.6851 0.0004
0 13 9 -0.2564 0.0009
0 13 10 0.2917 -0.0023
0 13 11 0.1763 0.0025
0 13 12 0.0457 -0.0015
0 13 13 -0.6706 0.0017
0 13 14 0.7863 -0.0041
0 13 15 -0.5911 0.0052
0 13 16 0.6355 -0.0033
0 13 17 -0.8318 0.0009
0 13 18 1.0470 0.0006
0 13 19 -1.2286 -0.0025
0 13 20 0.9459 0.0047
0 14 0 -1.0153 0.0059
0 14 1 1.5381 -0.0036
0 14 2 -1.3235 0.0024
0 14 3 0.7245 -0.0015
0 14 4 -0.3319 0.0004
0 14 5 0.6561 -0.0007
0 14 6 -1.4179 0.0016
0 14 7 1.4910 -0.0012
0 14 8 -0.6252 0.0003
0 14 9 0.1797 -0.0007
0 14 10 -0.8587 0.0021
0 14 11 1.3395 -0.0032
0 14 12 -0.5571 0.0030
0 14 13 -0.5573 -0.0009
0 14 14 0.8659 -0.0012
0 14 15 -0.6128 0.0004
0 14 16 0.3948 0.0009
0 14 17 -0.2792 0.0014
0 14 18 0.2506 -0.0057
0 14 19 -0.2441 0.0072
0 15 0 -1.7178 -0.0099
0 15 1 1.7470 0.0065
0 15 2 -1.1324 -0.0022
0 15 3 0.3175 0.0007
0 15 4 0.2592 -0.0010
0 15 5 -0.2764 0.0001
0 15 6 0.0097 0.0013
0 15 7 -0.1713 -0.0011
0 15 8 0.7234 -0.0003
0 15 9 -0.8587 0.0010
0 15 10 0.6042 -0.0010
0 15 11 -0.9389 0.0004
0 15 12 1.8916 0.0001
0 15 13 -2.2485 0.0004
0 15 14 1.4748 -0.0001
0 15 15 -0.3154 -0.0028
0 15 16 -0.5084 0.0057
0 15 17 0.8361 -0.0057
0 15 18 -0.6577 0.0052
0 16 0 -0.3475 0.0143
0 16 1 0.6146 -0.0113
0 16 2 -0.6114 0.0037
0 16 3 0.2744 0.0042
0 16 4 0.0386 -0.0074
0 16 5 -0.0374 0.0051
0 16 6 0.0709 -0.0022
0 16 7 -0.5862 0.0021
0 16 8 1.1176 -0.0028
0 16 9 -0.8130 0.0025
0 16 10 -0.0634 -0.0018
0 16 11 0.3940 0.0018
0 16 12 0.0397 -0.0031
0 16 13 -0.3768 0.0051
0 16 14 0.1674 -0.0049
0 16 15 0.1615 0.0019
0 16 16 -0.1677 -0.0004
0 16 17 -0.1757 0.0024
0 17 3 -1.8699 0.0099
0 17 4 1.6903 -0.0103
0 17 5 -0.7384 0.0062
0 17 6 0.0012 -0.0004
0 17 7 0.1008 -0.0044
0 17 8 -0.0937 0.0076
0 17 9 0.3871 -0.0072
0 17 10 -0.4372 0.0024
0 17 11 -0.3339 0.0042
0 17 12 1.2972 -0.0079
0 17 13 -1.3120 0.0057
0 17 14 0.3531 0.0022
1 -15 0 -1.6663 0.0152
1 -15 1 0.5919 -0.0162
1 -15 2 0.6887 0.0098
1 -14 0 1.5147 -0.0098
1 -14 1 -2.1435 0.0096
1 -14 2 1.1059 -0.0068
1 -14 3 0.8218 0.0013
1 -14 4 -1.7044 0.0058
1 -13 0 1.1832 0.0086
1 -13 1 -0.7216 -0.0077
1 -13 2 -0.6802 0.0041
1 -13 3 1.8497 0.0000
1 -13 4 -1.6415 -0.0013
1 -13 5 0.5673 0.0012
1 -13 6 -0.1364 -0.0033
1 -12 0 -0.0921 -0.0055
1 -12 1 0.5015 0.0052
1 -12 2 -0.8068 -0.0015
1 -12 3 0.6065 -0.0037
1 -12 4 0.6016 0.0075
1 -12 5 -1.9182 -0.0059
1 -12 6 1.9569 -0.0012
1 -12 7 -0.9999 0.0061
1 -12 8 0.3112 -0.0039
1 -11 0 0.7983 -0.0018
1 -11 1 -0.7929 -0.0011
1 -11 2 0.0375 0.0022
1 -11 3 0.4649 -0.0002
1 -11 4 0.0274 -0.0023
1 -11 5 -0.3570 0.0042
1 -11 6 -0.5548 -0.0042
1 -11 7 1.6370 -0.0004
1 -11 8 -1.5254 0.0074
1 -11 9 0.7405 -0.0097
1 -10 0 1.0686 0.0059
1 -10 1 -0.3035 -0.0034
1 -10 2 -0.4897 0.0002
1 -10 3 0.3549 0.0007
1 -10 4 0.5571 0.0013
1 -10 5 -0.7349 -0.0022
1 -10 6 -0.0938 0.0008
1 -10 7 0.4125 -0.0008
1 -10 8 0.2647 0.0029
1 -10 9 -0.6156 -0.0043
1 -10 10 0.1407 0.0052
1 -10 11 0.1175 -0.0069
1 -9 0 -0.7117 -0.0062
1 -9 1 0.6079 0.0053
1 -9 2 -0.5477 -0.0027
1 -9 3 0.0544 0.0003
1 -9 4 0.4875 0.0011
1 -9 5 -0.1345 -0.0004
1 -9 6 -0.6933 -0.0007
1 -9 7 0.8487 0.0002
1 -9 8 -0.6162 0.0001
1 -9 9 0.9271 0.0011
1 -9 10 -1.2146 -0.0003
1 -9 11 0.4860 -0.0035
1 -9 12 0.5292 0.0062
1 -8 0 -0.7210 0.0097
1 -8 1 0.1333 -0.0067
1 -8 2 0.0084 0.0021
1 -8 3 -0.3784 0.0012
1 -8 4 0.6906 -0.0015
1 -8 5 -0.4989 0.0010
1 -8 6 0.4712 -0.0012
1 -8 7 -1.1671 0.0008
1 -8 8 1.7991 0.0007
1 -8 9 -1.7458 -0.0032
1 -8 10 1.7373 0.0051
1 -8 11 -2.1233 -0.0024
1 -8 12 1.9077 -0.0056
1 -8 13 -0.8086 0.0121
1 -7 0 2.5165 -0.0240
1 -7 1 -1.2196 0.0196
1 -7 2 -0.0067 -0.0098
1 -7 3 0.2592 0.0003
1 -7 4 0.0539 0.0045
1 -7 5 -0.3273 -0.0034
1 -7 6 0.6299 0.0002
1 -7 7 -0.8248 0.0005
1 -7 8 0.3927 0.0010
1 -7 9 0.3427 -0.0016
1 -7 10 -0.4746 -0.0002
1 -7 11 0.2573 0.0026
1 -7 12 -0.6628 -0.0013
1 -7 13 1.2650 -0.0055
1 -7 14 -0.8570 0.0119
1 -6 0 -0.7508 0.0232
1 -6 1 1.3150 -0.0201
1 -6 2 -1.0834 0.0103
1 -6 3 0.2917 -0.0000
1 -6 4 -0.0407 -0.0053
1 -6 5 0.6181 0.0055
1 -6 6 -1.2116 -0.0029
1 -6 7 1.2437 0.0000
1 -6 8 -0.7879 0.0009
1 -6 9 -0.0642 -0.0002
1 -6 10 1.0018 0.0004
1 -6 11 -1.1499 -0.0028
1 -6 12 0.2960 0.0060
1 -6 13 0.3317 -0.0060
1 -6 14 0.0592 -0.0004
1 -6 15 -0.4556 0.0092
1 -5 0 0.6591 -0.0275
1 -5 1 -0.5475 0.0229
1 -5 2 0.0393 -0.0118
1 -5 3 0.9782 0.0008
1 -5 4 -2.2931 0.0051
1 -5 5 2.8859 -0.0048
1 -5 6 -2.1093 0.0019
1 -5 7 0.6758 -0.0006
1 -5 8 0.3387 0.0010
1 -5 9 -0.7542 -0.0013
1 -5 10 0.8475 0.0008
1 -5 11 -0.5671 0.0006
1 -5 12 0.0243 -0.0022
1 -5 13 0.2718 0.0036
1 -5 14 -0.4267 -0.0033
1 -5 15 1.0735 -0.0012
1 -5 16 -1.8135 0.0096
1 -4 0 1.0476 0.0278
1 -4 1 0.1450 -0.0235
1 -4 2 -1.3912 0.0116
1 -4 3 2.0890 0.0002
1 -4 4 -1.6978 -0.0058
1 -4 5 0.0410 0.0054
1 -4 6 1.9540 -0.0027
1 -4 7 -2.9248 0.0009
1 -4 8 2.6154 -0.0013
1 -4 9 -1.8752 0.0020
1 -4 10 1.2011 -0.0008
1 -4 11 -0.3851 -0.0014
1 -4 12 -0.3614 0.0024
1 -4 13 0.3326 -0.0016
1 -4 14 0.3768 0.0006
1 -4 15 -0.9077 -0.0016
1 -4 16 1.0045 0.0032
1 -4 17 -0.9407 -0.0012
1 -3 0 -1.5592 -0.0319
1 -3 1 2.7688 0.0274
1 -3 2 -2.4222 -0.0142
1 -3 3 0.7746 0.0005
1 -3 4 1.4596 0.0065
1 -3 5 -3.2933 -0.0052
1 -3 6 3.6891 0.0006
1 -3 7 -2.5458 0.0015
1 -3 8 0.9726 0.0000
1 -3 9 0.0397 -0.0022
1 -3 10 -0.6441 0.0025
1 -3 11 1.2615 -0.0007
1 -3 12 -1.4923 -0.0013
1 -3 13 0.9298 0.0013
1 -3 14 -0.3081 0.0002
1 -3 15 0.5134 -0.0006
1 -3 16 -1.1325 -0.0020
1 -3 17 1.2550 0.0071
1 -3 18 -0.8687 -0.0099
1 -2 0 -13.8615 0.0316
1 -2 1 7.7579 -0.0281
1 -2 2 -1.4894 0.0154
1 -2 3 -2.6534 -0.0010
1 -2 4 4.1199 -0.0071
1 -2 5 -3.5690 0.0066
1 -2 6 1.9460 -0.0014
1 -2 7 -0.3389 -0.0028
1 -2 8 -0.3809 0.0022
1 -2 9 0.2782 0.0016
1 -2 10 -0.0603 -0.0039
1 -2 11 -0.0892 0.0030
1 -2 12 0.5757 -0.0005
1 -2 13 -1.1656 -0.0010
1 -2 14 0.8883 0.0007
1 -2 15 0.3408 0.0003
1 -2 16 -1.2674 -0.0002
1 -2 17 1.0691 -0.0015
1 -2 18 -0.3290 0.0043
1 -2 19 -0.1548 -0.0072
1 -1 0 20.1130 -0.0437
1 -1 1 -26.0842 0.0370
1 -1 2 23.8896 -0.0190
1 -1 3 -15.5246 0.0009
1 -1 4 5.6840 0.0087
1 -1 5 1.7996 -0.0081
1 -1 6 -5.7068 0.0020
1 -1 7 6.5645 0.0029
1 -1 8 -5.4833 -0.0036
1 -1 9 3.7181 0.0009
1 -1 10 -2.1195 0.0022
1 -1 11 0.7156 -0.0027
1 -1 12 0.6009 0.0004
1 -1 13 -1.2428 0.0016
1 -1 14 0.6586 -0.0014
1 -1 15 0.4446 -0.0002
1 -1 16 -0.7803 0.0012
1 -1 17 0.1825 -0.0008
1 -1 18 0.4613 -0.0003
1 -1 19 -0.6122 0.0002
1 0 0 57.0181 0.0291
1 0 1 -41.6645 -0.0324
1 0 2 21.4864 0.0197
1 0 3 -4.0665 -0.0007
1 0 4 -5.6944 -0.0105
1 0 5 7.8226 0.0097
1 0 6 -5.6518 -0.0024
1 0 7 2.4232 -0.0036
1 0 8 0.2157 0.0043
1 0 9 -1.6885 -0.0015
1 0 10 2.0842 -0.0009
1 0 11 -2.0225 0.0017
1 0 12 1.9025 -0.0011
1 0 13 -1.4623 -0.0000
1 0 14 0.5995 0.0003
1 0 15 0.0390 0.0010
1 0 16 0.0451 -0.0022
1 0 17 -0.4269 0.0018
1 0 18 0.4879 -0.0001
1 0 19 -0.2127 -0.0024
1 0 20 -0.1199 0.0049
1 1 0 -36.1479 0.0011
1 1 1 47.4272 0.0055
1 1 2 -49.5466 -0.0098
1 1 3 41.5933 0.0054
1 1 4 -26.8897 0.0031
1 1 5 11.4659 -0.0061
1 1 6 -0.3878 0.0019
1 1 7 -4.9715 0.0033
1 1 8 6.1196 -0.0043
1 1 9 -5.1011 0.0015
1 1 10 3.5419 0.0012
1 1 11 -2.5149 -0.0012
1 1 12 2.0430 -0.0006
1 1 13 -1.3562 0.0019
1 1 14 0.2216 -0.0023
1 1 15 0.6549 0.0020
1 1 16 -0.7115 -0.0007
1 1 17 0.1644 -0.0005
1 1 18 0.4741 0.0001
1 1 19 -0.7913 0.0006
1 1 20 0.5783 0.0003
1 2 0 -15.0498 -0.0170
1 2 1 10.4448 0.0163
1 2 2 -4.0648 -0.0122
1 2 3 -1.6869 0.0067
1 2 4 4.8568 -0.0037
1 2 5 -4.4453 0.0039
1 2 6 1.3318 -0.0034
1 2 7 1.9996 0.0010
1 2 8 -3.6970 0.0003
1 2 9 3.8427 0.0010
1 2 10 -3.3024 -0.0021
1 2 11 2.6141 0.0014
1 2 12 -2.2074 0.0006
1 2 13 2.2934 -0.0019
1 2 14 -2.3371 0.0012
1 2 15 1.6832 0.0006
1 2 16 -0.5641 -0.0019
1 2 17 -0.2435 0.0033
1 2 18 0.3341 -0.0043
1 2 19 0.1842 0.0019
1 2 20 -0.8478 0.0040
1 2 21 1.0065 -0.0082
1 3 0 12.3178 0.0132
1 3 1 -13.8185 -0.0119
1 3 2 12.9157 0.0069
1 3 3 -10.7376 -0.0038
1 3 4 8.5479 0.0030
1 3 5 -6.5249 -0.0024
1 3 6 4.6748 0.0022
1 3 7 -3.4933 -0.0019
1 3 8 2.9450 0.0010
1 3 9 -2.2957 -0.0007
1 3 10 1.3762 0.0012
1 3 11 -0.6800 -0.0006
1 3 12 0.3490 -0.0016
1 3 13 -0.2248 0.0030
1 3 14 0.3699 -0.0024
1 3 15 -0.6941 0.0008
1 3 16 0.8226 -0.0001
1 3 17 -0.7373 0.0011
1 3 18 0.7058 -0.0017
1 3 19 -0.6412 -0.0005
1 3 20 0.3711 0.0031
1 3 21 -0.1153 -0.0021
1 4 0 -0.6000 -0.0176
1 4 1 1.7405 0.0196
1 4 2 -2.6588 -0.0140
1 4 3 2.3453 0.0054
1 4 4 -1.1607 -0.0012
1 4 5 0.7282 0.0027
1 4 6 -1.5631 -0.0046
1 4 7 2.6161 0.0044
1 4 8 -3.2035 -0.0036
1 4 9 3.4297 0.0027
1 4 10 -3.0986 -0.0018
1 4 11 2.0173 0.0012
1 4 12 -0.7940 -0.0002
1 4 13 0.1421 -0.0016
1 4 14 -0.1329 0.0026
1 4 15 0.5130 -0.0014
1 4 16 -0.8475 -0.0007
1 4 17 0.6046 0.0025
1 4 18 0.0486 -0.0030
1 4 19 -0.2496 0.0024
1 4 20 -0.1982 -0.0027
1 4 21 0.5484 0.0049
1 5 0 -1.3936 0.0138
1 5 1 1.0005 -0.0144
1 5 2 -0.5469 0.0100
1 5 3 -0.4009 -0.0037
1 5 4 1.0116 -0.0011
1 5 5 -0.1822 0.0014
1 5 6 -1.3038 0.0021
1 5 7 1.7509 -0.0042
1 5 8 -0.8715 0.0027
1 5 9 -0.6375 -0.0007
1 5 10 2.4056 0.0002
1 5 11 -3.8581 0.0001
1 5 12 4.0173 -0.0009
1 5 13 -2.7734 0.0015
1 5 14 1.0805 -0.0019
1 5 15 0.1751 0.0018
1 5 16 -0.6033 -0.0006
1 5 17 0.3366 -0.0010
1 5 18 -0.1954 0.0019
1 5 19 0.7760 -0.0013
1 5 20 -1.3802 -0.0015
1 5 21 1.0577 0.0055
1 5 22 -0.1785 -0.0066
1 6 0 2.5536 -0.0178
1 6 1 -1.8789 0.0182
1 6 2 0.5652 -0.0111
1 6 3 0.6198 0.0015
1 6 4 -1.9269 0.0037
1 6 5 3.2719 -0.0031
1 6 6 -3.2165 -0.0003
1 6 7 1.1395 0.0034
1 6 8 1.3833 -0.0036
1 6 9 -2.6440 0.0007
1 6 10 2.3562 0.0018
1 6 11 -0.8620 -0.0015
1 6 12 -1.1067 0.0006
1 6 13 2.1626 -0.0010
1 6 14 -1.5399 0.0013
1 6 15 0.0287 -0.0003
1 6 16 1.1901 -0.0006
1 6 17 -1.5366 0.0007
1 6 18 0.8499 -0.0002
1 6 19 0.3734 -0.0004
1 6 20 -0.9922 0.0006
1 6 21 0.6083 -0.0005
1 6 22 -0.0920 0.0012
1 7 0 3.7933 0.0150
1 7 1 -2.2149 -0.0158
1 7 2 0.4591 0.0100
1 7 3 0.4657 -0.0014
1 7 4 -0.8220 -0.0048
1 7 5 0.6878 0.0049
1 7 6 0.4378 -0.0007
1 7 7 -1.8638 -0.0026
1 7 8 2.0092 0.0023
1 7 9 -0.7037 0.0000
1 7 10 -0.9196 -0.0026
1 7 11 2.1339 0.0036
1 7 12 -2.5555 -0.0021
1 7 13 1.8323 0.0003
1 7 14 -0.5593 -0.0005
1 7 15 -0.1298 0.0012
1 7 16 0.1892 -0.0002
1 7 17 -0.3252 -0.0014
1 7 18 0.6291 0.0018
1 7 19 -0.9122 -0.0014
1 7 20 1.3095 0.0011
1 7 21 -1.6207 -0.0006
1 7 22 1.3111 -0.0000
1 8 0 -2.2248 -0.0154
1 8 1 3.8489 0.0158
1 8 2 -4.0470 -0.0084
1 8 3 2.7877 -0.0018
1 8 4 -1.4792 0.0075
1 8 5 0.7056 -0.0063
1 8 6 -0.0631 0.0015
1 8 7 -0.2093 0.0023
1 8 8 -0.2437 -0.0021
1 8 9 0.7351 -0.0009
1 8 10 -0.6640 0.0028
1 8 11 0.3005 -0.0021
1 8 12 0.3362 0.0007
1 8 13 -1.3931 0.0003
1 8 14 2.0646 -0.0006
1 8 15 -1.6148 0.0001
1 8 16 0.7356 0.0005
1 8 17 -0.2965 0.0007
1 8 18 0.1442 -0.0025
1 8 19 -0.1243 0.0017
1 8 20 0.5565 0.0014
1 8 21 -1.2245 -0.0036
1 8 22 1.4446 0.0037
1 9 0 -0.4638 0.0098
1 9 1 -0.0503 -0.0109
1 9 2 1.1719 0.0075
1 9 3 -2.0628 -0.0008
1 9 4 1.6305 -0.0051
1 9 5 -0.4529 0.0058
1 9 6 -0.3658 -0.0018
1 9 7 0.8824 -0.0019
1 9 8 -1.3135 0.0017
1 9 9 1.2814 0.0013
1 9 10 -0.9280 -0.0040
1 9 11 0.7565 0.0037
1 9 12 -0.4978 -0.0011
1 9 13 -0.0486 -0.0006
1 9 14 0.2448 -0.0000
1 9 15 -0.1336 0.0009
1 9 16 0.7737 -0.0002
1 9 17 -2.1308 -0.0011
1 9 18 2.8412 0.0026
1 9 19 -2.3816 -0.0038
1 9 20 1.4731 0.0026
1 9 21 -0.6521 0.0014
1 9 22 0.0234 -0.0046
1 10 0 1.5025 -0.0112
1 10 1 -1.5354 0.0107
1 10 2 1.3829 -0.0064
1 10 3 -0.4462 0.0010
1 10 4 -1.2435 0.0022
1 10 5 2.2868 -0.0023
1 10 6 -1.9311 0.0004
1 10 7 0.8582 0.0017
1 10 8 0.4356 -0.0021
1 10 9 -1.8184 0.0003
1 10 10 2.5451 0.0016
1 10 11 -2.2245 -0.0016
1 10 12 1.6554 0.0003
1 10 13 -1.3066 0.0011
1 10 14 0.7785 -0.0015
1 10 15 -0.2855 0.0007
1 10 16 0.3736 -0.0003
1 10 17 -0.4015 0.0015
1 10 18 -0.4162 -0.0024
1 10 19 1.3048 0.0008
1 10 20 -1.1634 0.0017
1 10 21 0.3110 -0.0035
1 10 22 0.2829 0.0048
1 11 0 0.8287 0.0088
1 11 1 -0.3294 -0.0104
1 11 2 0.0183 0.0077
1 11 3 0.5318 -0.0021
1 11 4 -1.1517 -0.0025
1 11 5 1.0660 0.0029
1 11 6 -0.4602 0.0001
1 11 7 0.0333 -0.0022
1 11 8 0.3241 0.0015
1 11 9 -0.6573 0.0005
1 11 10 0.3104 -0.0017
1 11 11 0.5337 0.0012
1 11 12 -0.7743 0.0005
1 11 13 0.4274 -0.0012
1 11 14 -0.4565 0.0006
1 11 15 0.8678 -0.0004
1 11 16 -1.1126 0.0011
1 11 17 1.3141 -0.0015
1 11 18 -1.4136 0.0014
1 11 19 0.7049 -0.0011
1 11 20 0.6759 0.0002
1 11 21 -1.5217 0.0002
1 11 22 1.3012 0.0014
1 12 0 1.1896 -0.0068
1 12 1 -0.8880 0.0081
1 12 2 0.8357 -0.0061
1 12 3 -0.7936 0.0015
1 12 4 1.0164 0.0025
1 12 5 -1.6281 -0.0037
1 12 6 1.8049 0.0018
1 12 7 -1.1086 0.0014
1 12 8 0.1904 -0.0025
1 12 9 0.6681 0.0007
1 12 10 -1.6770 0.0011
1 12 11 2.1288 -0.0003
1 12 12 -1.2796 -0.0019
1 12 13 0.0858 0.0033
1 12 14 0.1649 -0.0024
1 12 15 0.2392 -0.0005
1 12 16 -0.5707 0.0024
1 12 17 0.9518 -0.0014
1 12 18 -1.4188 -0.0001
1 12 19 1.5369 -0.0007
1 12 20 -1.3468 0.0032
1 12 21 1.1726 -0.0049
1 13 0 0.0501 0.0019
1 13 1 0.6502 -0.0021
1 13 2 -1.0124 0.0009
1 13 3 1.1254 0.0017
1 13 4 -0.9304 -0.0043
1 13 5 0.7823 0.0044
1 13 6 -1.2065 -0.0023
1 13 7 1.6243 0.0002
1 13 8 -1.0590 0.0005
1 13 9 -0.0926 0.0001
1 13 10 0.9125 -0.0013
1 13 11 -1.6038 0.0016
1 13 12 2.3846 -0.0004
1 13 13 -2.3770 -0.0005
1 13 14 1.2708 -0.0000
1 13 15 -0.1911 0.0010
1 13 16 -0.1442 -0.0016
1 13 17 0.2004 0.0019
1 13 18 -0.2961 -0.0009
1 13 19 0.2943 -0.0009
1 13 20 -0.3272 0.0018
1 13 21 0.4961 -0.0013
1 14 0 -0.3326 -0.0024
1 14 1 0.3864 0.0036
1 14 2 -0.1416 -0.0018
1 14 3 -0.0393 -0.0014
1 14 4 0.1336 0.0039
1 14 5 0.0060 -0.0050
1 14 6 -0.3375 0.0038
1 14 7 0.2020 -0.0016
1 14 8 0.4758 0.0013
1 14 9 -0.5920 -0.0036
1 14 10 -0.2403 0.0057
1 14 11 0.8289 -0.0058
1 14 12 -0.5146 0.0041
1 14 13 0.1260 -0.0016
1 14 14 -0.1514 0.0006
1 14 15 0.0975 -0.0020
1 14 16 0.1389 0.0028
1 14 17 -0.1780 -0.0005
1 14 18 0.1320 -0.0028
1 14 19 -0.2557 0.0041
1 14 20 0.3306 -0.0036
1 15 0 1.1108 -0.0047
1 15 1 -0.7496 0.0043
1 15 2 0.5387 -0.0024
1 15 3 -0.6473 0.0016
1 15 4 0.8948 -0.0014
1 15 5 -0.7374 0.0008
1 15 6 0.2584 -0.0001
1 15 7 -0.2580 0.0002
1 15 8 0.7387 -0.0003
1 15 9 -0.7441 0.0003
1 15 10 0.2071 -0.0002
1 15 11 -0.1019 -0.0010
1 15 12 0.4588 0.0029
1 15 13 -0.2573 -0.0035
1 15 14 -0.6678 0.0027
1 15 15 1.4622 -0.0021
1 15 16 -1.6631 0.0016
1 15 17 1.3651 -0.0015
1 15 18 -0.6771 0.0037
1 15 19 -0.0701 -0.0072
1 16 0 0.7803 0.0043
1 16 1 -0.8622 -0.0030
1 16 2 1.1965 -0.0009
1 16 3 -1.3816 0.0049
1 16 4 0.9061 -0.0061
1 16 5 0.0912 0.0044
1 16 6 -0.5976 -0.0031
1 16 7 0.0123 0.0034
1 16 8 0.6799 -0.0038
1 16 9 -0.2678 0.0033
1 16 10 -0.6356 -0.0024
1 16 11 0.5692 0.0015
1 16 12 0.3282 -0.0013
1 16 13 -0.7093 0.0017
1 16 14 0.2548 -0.0010
1 16 15 0.1853 -0.0009
1 16 16 -0.0935 -0.0001
1 16 17 -0.3098 0.0048
1 16 18 0.5958 -0.0084
1 17 2 1.9402 -0.0012
1 17 3 -2.3273 0.0025
1 17 4 1.7934 -0.0032
1 17 5 -0.8634 0.0026
1 17 6 0.3034 -0.0024
1 17 7 -0.1039 0.0022
1 17 8 -0.3796 -0.0017
1 17 9 1.0549 0.0024
1 17 10 -0.8454 -0.0047
1 17 11 -0.4419 0.0060
1 17 12 1.2011 -0.0038
1 17 13 -0.1554 -0.0024
1 17 14 -1.7210 0.0105
1 17 15 2.5850 -0.0153
1 17 16 -2.0029 0.0121
1 18 7 -0.2200 0.0130
1 18 8 0.3117 -0.0236
1 18 9 -0.2175 0.0282
1 18 10 0.4466 -0.0248
1 18 11 -0.8264 0.0142
2 -15 0 0.2837 0.0095
2 -14 0 2.9813 -0.0065
2 -14 1 -2.7896 0.0075
2 -14 2 1.0302 -0.0081
2 -14 3 1.0103 0.0070
2 -13 0 0.6858 0.0076
2 -13 1 0.2412 -0.0070
2 -13 2 -0.6156 0.0016
2 -13 3 0.2356 0.0044
2 -13 4 0.6755 -0.0048
2 -13 5 -1.2105 0.0013
2 -12 0 -0.1849 -0.0098
2 -12 1 0.2270 0.0094
2 -12 2 -0.2643 -0.0061
2 -12 3 0.4510 0.0000
2 -12 4 -0.1150 0.0073
2 -12 5 -0.5562 -0.0088
2 -12 6 0.6648 0.0019
2 -12 7 -0.3165 0.0040
2 -11 0 1.6426 0.0020
2 -11 1 -1.3250 -0.0036
2 -11 2 0.1256 0.0026
2 -11 3 0.8173 -0.0001
2 -11 4 -0.5662 -0.0019
2 -11 5 0.1768 0.0051
2 -11 6 -0.7586 -0.0074
2 -11 7 1.3539 0.0026
2 -11 8 -0.7976 0.0066
2 -11 9 -0.1573 -0.0101
2 -10 0 0.8065 -0.0030
2 -10 1 -0.1004 0.0033
2 -10 2 -0.3857 -0.0033
2 -10 3 -0.0953 0.0016
2 -10 4 1.2495 0.0009
2 -10 5 -1.5197 -0.0002
2 -10 6 0.6273 -0.0020
2 -10 7 -0.1074 0.0002
2 -10 8 0.4631 0.0032
2 -10 9 -0.4287 -0.0022
2 -10 10 -0.3224 -0.0005
2 -9 0 -0.8038 -0.0010
2 -9 1 0.4873 0.0001
2 -9 2 -0.5953 -0.0000
2 -9 3 0.5289 0.0007
2 -9 4 -0.3252 -0.0014
2 -9 5 0.7258 0.0022
2 -9 6 -1.3351 -0.0008
2 -9 7 1.0810 -0.0026
2 -9 8 -0.3893 0.0020
2 -9 9 0.4198 0.0049
2 -9 10 -0.7134 -0.0106
2 -9 11 0.1845 0.0109
2 -8 0 0.0036 -0.0022
2 -8 1 0.2081 0.0001
2 -8 2 -0.6657 0.0002
2 -8 3 0.3899 -0.0005
2 -8 4 0.2759 0.0013
2 -8 5 -0.3767 -0.0007
2 -8 6 0.1787 -0.0008
2 -8 7 -0.3925 0.0015
2 -8 8 0.6118 -0.0018
2 -8 9 -0.4295 0.0008
2 -8 10 0.6649 0.0018
2 -8 11 -1.6094 -0.0012
2 -8 12 1.9347 -0.0054
2 -8 13 -1.0198 0.0107
2 -7 0 0.8153 -0.0069
2 -7 1 0.1375 0.0061
2 -7 2 -0.5805 -0.0041
2 -7 3 0.0384 0.0016
2 -7 4 0.5821 -0.0002
2 -7 5 -0.4394 0.0012
2 -7 6 0.0832 -0.0016
2 -7 7 -0.1913 -0.0003
2 -7 8 0.3712 0.0020
2 -7 9 -0.2744 -0.0014
2 -7 10 0.2242 -0.0008
2 -7 11 0.0798 0.0030
2 -7 12 -1.3425 -0.0015
2 -7 13 2.6919 -0.0059
2 -7 14 -2.4507 0.0124
2 -6 0 -1.1287 0.0070
2 -6 1 0.9792 -0.0092
2 -6 2 -0.2525 0.0062
2 -6 3 -0.6653 -0.0014
2 -6 4 0.6093 -0.0017
2 -6 5 0.5231 0.0025
2 -6 6 -1.4203 -0.0015
2 -6 7 1.2649 0.0007
2 -6 8 -0.5981 -0.0019
2 -6 9 -0.0104 0.0032
2 -6 10 0.5062 -0.0020
2 -6 11 -0.4790 -0.0005
2 -6 12 -0.3275 0.0021
2 -6 13 0.9137 -0.0010
2 -6 14 -0.4416 -0.0044
2 -6 15 -0.1515 0.0106
2 -5 0 0.6830 -0.0106
2 -5 1 -0.6581 0.0111
2 -5 2 0.2571 -0.0086
2 -5 3 0.6180 0.0038
2 -5 4 -1.7008 0.0002
2 -5 5 1.9081 -0.0006
2 -5 6 -0.5871 -0.0010
2 -5 7 -1.2280 0.0018
2 -5 8 1.9254 -0.0007
2 -5 9 -1.3146 -0.0015
2 -5 10 0.3090 0.0025
2 -5 11 0.6873 -0.0006
2 -5 12 -1.5280 -0.0020
2 -5 13 1.5260 0.0021
2 -5 14 -0.6137 0.0001
2 -5 15 -0.0364 -0.0041
2 -5 16 -0.1269 0.0094
2 -4 0 -0.3171 0.0129
2 -4 1 1.5119 -0.0129
2 -4 2 -2.0661 0.0082
2 -4 3 1.6131 -0.0027
2 -4 4 -0.1453 -0.0009
2 -4 5 -1.9388 0.0020
2 -4 6 3.5440 -0.0012
2 -4 7 -3.5240 -0.0000
2 -4 8 2.0024 -0.0000
2 -4 9 -0.3734 0.0010
2 -4 10 -0.4769 -0.0017
2 -4 11 0.9655 0.0011
2 -4 12 -1.2879 0.0010
2 -4 13 0.7620 -0.0028
2 -4 14 0.4869 0.0018
2 -4 15 -1.1637 0.0013
2 -4 16 0.8205 -0.0039
2 -4 17 -0.2705 0.0066
2 -3 0 -1.5094 -0.0165
2 -3 1 1.2952 0.0167
2 -3 2 0.1244 -0.0112
2 -3 3 -1.8112 0.0033
2 -3 4 2.9583 0.0018
2 -3 5 -3.1000 -0.0019
2 -3 6 2.0937 -0.0001
2 -3 7 -0.3918 0.0008
2 -3 8 -1.0280 -0.0001
2 -3 9 1.5598 -0.0006
2 -3 10 -1.7152 0.0003
2 -3 11 2.2615 0.0007
2 -3 12 -2.7975 -0.0008
2 -3 13 2.4548 0.0002
2 -3 14 -1.6795 -0.0002
2 -3 15 1.5299 0.0008
2 -3 16 -1.7215 -0.0012
2 -3 17 1.3033 0.0024
2 -2 0 -1.9329 0.0161
2 -2 1 -1.4801 -0.0174
2 -2 2 3.2704 0.0126
2 -2 3 -2.7574 -0.0047
2 -2 4 0.9456 -0.0015
2 -2 5 0.8906 0.0029
2 -2 6 -2.1129 -0.0002
2 -2 7 2.5101 -0.0021
2 -2 8 -2.0399 0.0007
2 -2 9 1.0232 0.0025
2 -2 10 -0.1300 -0.0037
2 -2 11 -0.3403 0.0019
2 -2 12 0.7917 0.0007
2 -2 13 -1.2997 -0.0017
2 -2 14 1.0586 0.0008
2 -2 15 0.1504 -0.0008
2 -2 16 -1.1253 0.0031
2 -2 17 0.9928 -0.0054
2 -2 18 -0.3959 0.0063
2 -1 0 23.0168 -0.0209
2 -1 1 -21.2598 0.0200
2 -1 2 14.1638 -0.0124
2 -1 3 -5.3622 0.0036
2 -1 4 -1.4064 0.0021
2 -1 5 4.8081 -0.0030
2 -1 6 -5.6411 0.0004
2 -1 7 5.0569 0.0024
2 -1 8 -3.6913 -0.0026
2 -1 9 1.9946 -0.0007
2 -1 10 -0.4935 0.0042
2 -1 11 -0.5527 -0.0040
2 -1 12 1.1774 0.0007
2 -1 13 -1.1130 0.0021
2 -1 14 0.0212 -0.0020
2 -1 15 1.4090 0.0002
2 -1 16 -1.8536 0.0005
2 -1 17 1.1450 0.0014
2 -1 18 -0.3494 -0.0039
2 -1 19 0.0936 0.0039
2 0 0 20.2932 0.0134
2 0 1 -7.0695 -0.0166
2 0 2 -4.6523 0.0098
2 0 3 10.3679 0.0001
2 0 4 -9.5190 -0.0047
2 0 5 5.1160 0.0028
2 0 6 -0.6828 0.0015
2 0 7 -2.1934 -0.0039
2 0 8 3.6830 0.0031
2 0 9 -4.2687 -0.0004
2 0 10 4.1348 -0.0026
2 0 11 -3.4712 0.0045
2 0 12 2.4841 -0.0035
2 0 13 -1.1377 0.0002
2 0 14 -0.3874 0.0020
2 0 15 1.2303 -0.0017
2 0 16 -0.7958 0.0004
2 0 17 -0.2130 -0.0001
2 0 18 0.6844 0.0008
2 0 19 -0.4712 -0.0017
2 1 0 -41.1681 -0.0218
2 1 1 44.0355 0.0209
2 1 2 -39.0223 -0.0145
2 1 3 27.7821 0.0037
2 1 4 -14.5037 0.0046
2 1 5 3.7169 -0.0047
2 1 6 2.3465 -0.0009
2 1 7 -4.3929 0.0050
2 1 8 4.3199 -0.0040
2 1 9 -3.4303 -0.0001
2 1 10 2.2552 0.0029
2 1 11 -1.0726 -0.0030
2 1 12 -0.0515 0.0019
2 1 13 1.1837 -0.0007
2 1 14 -1.9619 -0.0010
2 1 15 1.6774 0.0025
2 1 16 -0.3485 -0.0022
2 1 17 -1.0109 0.0008
2 1 18 1.5709 0.0005
2 1 19 -1.4124 -0.0023
2 1 20 0.9733 0.0047
2 2 0 2.9209 0.0064
2 2 1 -7.8380 -0.0088
2 2 2 11.9768 0.0067
2 2 3 -13.8252 -0.0026
2 2 4 12.5133 -0.0008
2 2 5 -8.2915 0.0016
2 2 6 2.9007 0.0013
2 2 7 1.3172 -0.0050
2 2 8 -3.2296 0.0050
2 2 9 3.4714 -0.0012
2 2 10 -3.2417 -0.0026
2 2 11 3.2090 0.0031
2 2 12 -3.4450 -0.0010
2 2 13 3.5428 -0.0006
2 2 14 -2.7986 0.0002
2 2 15 1.0396 0.0006
2 2 16 0.7965 -0.0001
2 2 17 -1.5400 0.0000
2 2 18 1.0268 -0.0010
2 2 19 0.0004 0.0007
2 2 20 -0.7674 0.0010
2 2 21 0.8887 -0.0015
2 3 0 10.9745 -0.0104
2 3 1 -10.1239 0.0097
2 3 2 7.9209 -0.0080
2 3 3 -5.6723 0.0035
2 3 4 4.2253 0.0003
2 3 5 -3.3898 -0.0003
2 3 6 2.8508 -0.0020
2 3 7 -2.6718 0.0038
2 3 8 2.6639 -0.0037
2 3 9 -2.3324 0.0011
2 3 10 1.6282 0.0019
2 3 11 -0.9756 -0.0024
2 3 12 0.6830 0.0005
2 3 13 -0.8469 0.0013
2 3 14 1.4013 -0.0014
2 3 15 -1.8990 0.0003
2 3 16 1.8318 -0.0004
2 3 17 -1.3428 0.0027
2 3 18 0.9959 -0.0043
2 3 19 -0.9182 0.0019
2 3 20 0.8290 0.0023
2 3 21 -0.6265 -0.0035
2 4 0 -5.7060 0.0042
2 4 1 6.4557 -0.0022
2 4 2 -6.2422 0.0009
2 4 3 4.7701 -0.0006
2 4 4 -2.9939 -0.0011
2 4 5 2.4338 0.0032
2 4 6 -3.1350 -0.0023
2 4 7 3.7153 -0.0004
2 4 8 -3.3164 0.0014
2 4 9 2.1918 -0.0003
2 4 10 -0.8308 -0.0013
2 4 11 -0.3443 0.0019
2 4 12 0.9175 -0.0007
2 4 13 -0.8295 -0.0012
2 4 14 0.3741 0.0015
2 4 15 0.2005 -0.0000
2 4 16 -0.6358 -0.0016
2 4 17 0.6638 0.0022
2 4 18 -0.5230 -0.0013
2 4 19 0.7590 0.0001
2 4 20 -1.2268 -0.0015
2 4 21 1.2001 0.0048
2 5 0 1.0344 -0.0017
2 5 1 -1.5170 -0.0010
2 5 2 1.5049 0.0031
2 5 3 -1.3910 -0.0036
2 5 4 0.7700 0.0024
2 5 5 0.6460 -0.0018
2 5 6 -1.6883 0.0025
2 5 7 1.0580 -0.0020
2 5 8 0.8459 -0.0001
2 5 9 -2.6871 0.0007
2 5 10 3.6660 0.0007
2 5 11 -3.5276 -0.0014
2 5 12 2.3990 0.0006
2 5 13 -1.0191 0.0007
2 5 14 0.1920 -0.0017
2 5 15 -0.0711 0.0017
2 5 16 0.3618 -0.0008
2 5 17 -0.6029 0.0003
2 5 18 0.2340 -0.0008
2 5 19 0.7051 0.0026
2 5 20 -1.2508 -0.0060
2 5 21 0.7930 0.0090
2 5 22 -0.0320 -0.0078
2 6 0 4.9532 0.0002
2 6 1 -3.0593 0.0008
2 6 2 0.6854 -0.0011
2 6 3 1.0239 0.0009
2 6 4 -2.1732 -0.0016
2 6 5 2.8544 0.0023
2 6 6 -2.2462 -0.0024
2 6 7 0.2611 0.0026
2 6 8 1.6383 -0.0023
2 6 9 -2.1505 0.0009
2 6 10 1.2186 -0.0001
2 6 11 0.5415 0.0010
2 6 12 -2.1184 -0.0012
2 6 13 2.4215 -0.0000
2 6 14 -1.3915 0.0007
2 6 15 0.0653 -0.0002
2 6 16 0.7516 0.0000
2 6 17 -0.9654 -0.0002
2 6 18 0.7319 0.0001
2 6 19 -0.4923 0.0007
2 6 20 0.7736 -0.0017
2 6 21 -1.2889 0.0007
2 6 22 1.1807 0.0034
2 7 0 1.1185 0.0035
2 7 1 0.9413 -0.0060
2 7 2 -2.0596 0.0061
2 7 3 1.7659 -0.0039
2 7 4 -1.0391 0.0015
2 7 5 0.4620 -0.0015
2 7 6 0.2942 0.0032
2 7 7 -0.9032 -0.0034
2 7 8 0.4956 0.0018
2 7 9 0.7493 -0.0002
2 7 10 -1.8381 -0.0009
2 7 11 2.1595 0.0012
2 7 12 -1.5242 -0.0002
2 7 13 0.2393 -0.0005
2 7 14 0.5823 -0.0004
2 7 15 -0.1779 0.0012
2 7 16 -0.7259 -0.0003
2 7 17 1.0451 -0.0003
2 7 18 -0.6819 -0.0004
2 7 19 0.0029 0.0005
2 7 20 0.7419 0.0016
2 7 21 -1.0969 -0.0047
2 7 22 0.7337 0.0062
2 8 0 -4.0427 -0.0012
2 8 1 5.1814 0.0025
2 8 2 -4.7545 -0.0016
2 8 3 3.1494 -0.0005
2 8 4 -1.8430 0.0016
2 8 5 1.2214 -0.0012
2 8 6 -0.6833 -0.0008
2 8 7 0.2509 0.0031
2 8 8 -0.1855 -0.0030
2 8 9 0.1159 0.0004
2 8 10 0.1685 0.0015
2 8 11 -0.4130 -0.0012
2 8 12 0.7005 0.0002
2 8 13 -1.1011 0.0007
2 8 14 1.0943 -0.0012
2 8 15 -0.6050 -0.0000
2 8 16 0.3834 0.0017
2 8 17 -0.5570 -0.0011
2 8 18 0.4038 -0.0009
2 8 19 0.1656 0.0018
2 8 20 -0.5114 -0.0015
2 8 21 0.4543 0.0020
2 8 22 -0.2753 -0.0028
2 9 0 -0.4467 0.0027
2 9 1 -0.0196 -0.0035
2 9 2 1.0158 0.0024
2 9 3 -1.7510 0.0005
2 9 4 1.3857 -0.0026
2 9 5 -0.6345 0.0014
2 9 6 0.4614 0.0014
2 9 7 -0.5928 -0.0024
2 9 8 0.5251 0.0012
2 9 9 -0.2815 0.0011
2 9 10 -0.2224 -0.0033
2 9 11 0.9077 0.0037
2 9 12 -1.1543 -0.0022
2 9 13 0.9242 0.0013
2 9 14 -0.9072 -0.0019
2 9 15 0.9357 0.0019
2 9 16 -0.1795 -0.0009
2 9 17 -1.0479 0.0001
2 9 18 1.6545 0.0012
2 9 19 -1.4740 -0.0032
2 9 20 1.0219 0.0037
2 9 21 -0.4489 -0.0014
2 9 22 -0.1731 -0.0015
2 10 0 1.5717 -0.0026
2 10 1 -1.6218 0.0025
2 10 2 1.6838 -0.0007
2 10 3 -0.9876 -0.0019
2 10 4 -0.5189 0.0039
2 10 5 1.5246 -0.0043
2 10 6 -1.3482 0.0027
2 10 7 0.6461 -0.0008
2 10 8 0.0526 0.0012
2 10 9 -0.6027 -0.0035
2 10 10 0.6648 0.0050
2 10 11 -0.3745 -0.0044
2 10 12 0.3425 0.0028
2 10 13 -0.3486 -0.0010
2 10 14 -0.2053 0.0005
2 10 15 0.8205 -0.0015
2 10 16 -0.8363 0.0017
2 10 17 0.8378 0.0004
2 10 18 -1.3787 -0.0017
2 10 19 1.7389 0.0000
2 10 20 -1.2485 0.0022
2 10 21 0.3839 -0.0026
2 10 22 0.1314 0.0019
2 11 0 0.0918 0.0018
2 11 1 0.3164 -0.0032
2 11 2 -0.3557 0.0026
2 11 3 0.6259 0.0001
2 11 4 -0.9997 -0.0024
2 11 5 0.7088 0.0023
2 11 6 0.0225 -0.0005
2 11 7 -0.3943 -0.0006
2 11 8 0.3277 0.0001
2 11 9 0.0863 0.0015
2 11 10 -0.9536 -0.0032
2 11 11 1.6705 0.0029
2 11 12 -1.5272 -0.0010
2 11 13 1.0867 -0.0004
2 11 14 -1.1060 0.0011
2 11 15 1.1227 -0.0019
2 11 16 -0.6797 0.0023
2 11 17 0.2837 -0.0021
2 11 18 -0.0916 0.0027
2 11 19 -0.4507 -0.0030
2 11 20 1.2234 -0.0000
2 11 21 -1.4278 0.0058
2 11 22 0.9036 -0.0097
2 12 0 -0.2142 -0.0011
2 12 1 0.0510 0.0014
2 12 2 0.5633 -0.0012
2 12 3 -0.7151 -0.0001
2 12 4 0.6275 0.0021
2 12 5 -0.8515 -0.0034
2 12 6 0.9436 0.0022
2 12 7 -0.4682 -0.0001
2 12 8 -0.1922 -0.0003
2 12 9 0.7867 -0.0013
2 12 10 -1.2265 0.0021
2 12 11 0.9176 -0.0007
2 12 12 0.1346 -0.0017
2 12 13 -0.6866 0.0032
2 12 14 0.2317 -0.0022
2 12 15 0.1671 0.0004
2 12 16 0.0428 -0.0009
2 12 17 -0.1226 0.0035
2 12 18 -0.3083 -0.0040
2 12 19 0.8181 0.0016
2 12 20 -1.1605 0.0006
2 12 21 1.2910 -0.0012
2 13 0 0.1093 0.0049
2 13 1 -0.2018 -0.0063
2 13 2 0.0633 0.0056
2 13 3 0.5796 -0.0037
2 13 4 -1.0080 0.0020
2 13 5 1.0506 -0.0013
2 13 6 -1.3629 0.0014
2 13 7 1.7875 -0.0020
2 13 8 -1.4556 0.0026
2 13 9 0.3777 -0.0020
2 13 10 0.8538 -0.0000
2 13 11 -2.0197 0.0012
2 13 12 2.6147 -0.0001
2 13 13 -1.9368 -0.0017
2 13 14 0.6290 0.0025
2 13 15 -0.0995 -0.0020
2 13 16 0.3282 0.0008
2 13 17 -0.2873 -0.0010
2 13 18 -0.0649 0.0032
2 13 19 0.0461 -0.0037
2 13 20 0.3719 -0.0002
2 13 21 -0.7059 0.0052
2 14 0 0.1652 -0.0037
2 14 1 0.2303 0.0036
2 14 2 -0.8326 -0.0019
2 14 3 1.3144 -0.0005
2 14 4 -1.1602 0.0020
2 14 5 0.7326 -0.0015
2 14 6 -0.5127 -0.0008
2 14 7 0.0373 0.0025
2 14 8 0.8574 -0.0017
2 14 9 -1.0884 -0.0003
2 14 10 0.0701 0.0010
2 14 11 1.2670 0.0001
2 14 12 -2.0839 -0.0023
2 14 13 2.3746 0.0046
2 14 14 -1.9863 -0.0053
2 14 15 0.8634 0.0041
2 14 16 0.1922 -0.0024
2 14 17 -0.5989 0.0012
2 14 18 0.8666 -0.0001
2 14 19 -1.3871 -0.0004
2 14 20 1.6662 -0.0001
2 15 0 1.2221 0.0024
2 15 1 -0.7672 -0.0022
2 15 2 0.4040 0.0019
2 15 3 -0.4906 -0.0012
2 15 4 0.8112 0.0006
2 15 5 -0.5947 -0.0006
2 15 6 -0.1155 0.0013
2 15 7 0.3814 -0.0023
2 15 8 -0.1844 0.0029
2 15 9 0.4898 -0.0021
2 15 10 -1.1955 0.0007
2 15 11 1.2160 -0.0010
2 15 12 -0.6204 0.0024
2 15 13 0.4889 -0.0025
2 15 14 -0.9943 0.0005
2 15 15 1.4585 0.0023
2 15 16 -1.5862 -0.0040
2 15 17 1.3975 0.0032
2 15 18 -0.9044 0.0003
2 15 19 0.4376 -0.0035
2 16 0 0.5763 -0.0018
2 16 1 -0.5599 -0.0012
2 16 2 0.6290 0.0024
2 16 3 -0.5118 -0.0018
2 16 4 -0.1440 0.0008
2 16 5 1.1678 -0.0001
2 16 6 -1.5688 -0.0005
2 16 7 0.8173 0.0005
2 16 8 0.0253 0.0005
2 16 9 0.1266 -0.0017
2 16 10 -0.5035 0.0024
2 16 11 -0.0635 -0.0025
2 16 12 0.9472 0.0014
2 16 13 -0.9122 0.0004
2 16 14 0.2472 -0.0006
2 16 15 -0.0018 -0.0008
2 16 16 0.2792 0.0010
2 16 17 -0.4835 0.0008
2 16 18 0.2843 -0.0023
2 17 1 -0.5520 -0.0028
2 17 2 0.5383 0.0017
2 17 3 -0.3399 0.0006
2 17 4 0.0024 -0.0027
2 17 5 0.1913 0.0046
2 17 6 0.0901 -0.0064
2 17 7 -0.5774 0.0068
2 17 8 0.5604 -0.0054
2 17 9 -0.1922 0.0036
2 17 10 0.5020 -0.0021
2 17 11 -1.3934 0.0005
2 17 12 1.2432 0.0010
2 17 13 0.5468 -0.0020
2 17 14 -2.3529 0.0023
2 17 15 2.6150 -0.0011
2 17 16 -1.6858 -0.0014
2 18 5 1.5363 -0.0026
2 18 6 -1.1763 -0.0002
2 18 7 0.2544 0.0047
2 18 8 0.5385 -0.0074
2 18 9 -0.9714 0.0066
2 18 10 1.3083 -0.0016
2 18 11 -1.3534 -0.0059
2 18 12 0.6551 0.0111
2 18 13 0.2251 -0.0104
3 -14 0 0.4503 -0.0006
3 -14 1 -0.5549 0.0011
3 -13 0 -0.8649 -0.0007
3 -13 1 1.3793 -0.0019
3 -13 2 -0.6560 -0.0014
3 -13 3 -0.4474 0.0058
3 -13 4 1.1530 -0.0033
3 -12 0 -1.0931 -0.0032
3 -12 1 0.5622 0.0038
3 -12 2 -0.7105 -0.0056
3 -12 3 1.8017 0.0031
3 -12 4 -2.4569 0.0053
3 -12 5 2.0232 -0.0092
3 -12 6 -1.2198 0.0031
3 -11 0 0.2900 0.0028
3 -11 1 0.2709 -0.0036
3 -11 2 -1.3856 0.0024
3 -11 3 1.9540 -0.0030
3 -11 4 -1.1927 0.0047
3 -11 5 0.3112 -0.0004
3 -11 6 -0.5534 -0.0074
3 -11 7 1.1130 0.0076
3 -11 8 -0.8274 -0.0007
3 -10 0 -0.2521 -0.0025
3 -10 1 0.6950 0.0016
3 -10 2 -0.9334 -0.0017
3 -10 3 0.5064 0.0002
3 -10 4 0.4437 0.0009
3 -10 5 -0.7192 0.0028
3 -10 6 0.0631 -0.0063
3 -10 7 0.3446 0.0027
3 -10 8 -0.1717 0.0020
3 -10 9 0.3963 0.0007
3 -9 0 -1.0128 0.0054
3 -9 1 0.6468 -0.0056
3 -9 2 -0.9295 0.0029
3 -9 3 1.0584 -0.0006
3 -9 4 -0.7581 -0.0007
3 -9 5 0.7951 0.0017
3 -9 6 -1.1488 0.0008
3 -9 7 0.9213 -0.0059
3 -9 8 -0.2503 0.0044
3 -9 9 0.0311 0.0057
3 -9 10 -0.0393 -0.0130
3 -9 11 -0.3925 0.0121
3 -8 0 0.4730 -0.0021
3 -8 1 0.0137 0.0007
3 -8 2 -0.6114 -0.0001
3 -8 3 0.2647 -0.0017
3 -8 4 0.6178 0.0033
3 -8 5 -0.7685 -0.0020
3 -8 6 0.2332 -0.0001
3 -8 7 0.0527 0.0016
3 -8 8 -0.1414 -0.0040
3 -8 9 0.4663 0.0045
3 -8 10 -0.4668 0.0006
3 -8 11 -0.1875 -0.0053
3 -8 12 0.5278 0.0030
3 -7 0 -0.3075 0.0047
3 -7 1 0.3859 -0.0036
3 -7 2 0.0999 0.0009
3 -7 3 -1.2630 0.0006
3 -7 4 1.9429 -0.0015
3 -7 5 -1.2548 0.0026
3 -7 6 0.1724 -0.0014
3 -7 7 -0.0392 -0.0015
3 -7 8 0.5990 0.0024
3 -7 9 -0.9470 -0.0011
3 -7 10 0.9256 -0.0000
3 -7 11 -0.3482 0.0021
3 -7 12 -1.1326 -0.0032
3 -7 13 2.5325 -0.0010
3 -6 0 -0.4718 -0.0056
3 -6 1 -0.2583 0.0024
3 -6 2 1.0183 -0.0004
3 -6 3 -1.5853 -0.0012
3 -6 4 1.1345 0.0024
3 -6 5 0.1917 -0.0026
3 -6 6 -0.9664 0.0025
3 -6 7 0.5435 -0.0013
3 -6 8 0.0136 -0.0013
3 -6 9 0.1074 0.0022
3 -6 10 -0.3804 -0.0005
3 -6 11 0.4343 0.0004
3 -6 12 -0.4960 -0.0023
3 -6 13 0.2162 0.0036
3 -6 14 0.6689 -0.0054
3 -5 0 1.1734 0.0067
3 -5 1 -0.6923 -0.0043
3 -5 2 0.1484 0.0006
3 -5 3 0.4216 0.0005
3 -5 4 -0.9295 -0.0003
3 -5 5 0.7522 0.0013
3 -5 6 0.5096 -0.0027
3 -5 7 -1.8930 0.0028
3 -5 8 1.9539 -0.0009
3 -5 9 -0.8292 -0.0020
3 -5 10 -0.1702 0.0028
3 -5 11 0.6906 -0.0001
3 -5 12 -1.0683 -0.0010
3 -5 13 0.8544 -0.0027
3 -5 14 0.1647 0.0060
3 -5 15 -0.8437 -0.0054
3 -4 0 -1.1866 -0.0050
3 -4 1 2.0774 0.0029
3 -4 2 -1.9815 -0.0004
3 -4 3 0.9445 -0.0022
3 -4 4 0.5878 0.0031
3 -4 5 -2.0307 -0.0023
3 -4 6 2.7327 0.0024
3 -4 7 -2.1384 -0.0034
3 -4 8 0.4959 0.0032
3 -4 9 0.9189 -0.0010
3 -4 10 -1.2848 -0.0022
3 -4 11 1.2074 0.0037
3 -4 12 -1.1135 -0.0016
3 -4 13 0.3213 -0.0006
3 -4 14 1.0433 -0.0030
3 -4 15 -1.4965 0.0092
3 -4 16 0.6529 -0.0107
3 -3 0 -1.0654 0.0021
3 -3 1 0.3306 0.0001
3 -3 2 0.8839 -0.0016
3 -3 3 -1.5085 0.0013
3 -3 4 1.1511 -0.0010
3 -3 5 -0.0663 0.0017
3 -3 6 -1.1827 -0.0021
3 -3 7 2.1252 0.0017
3 -3 8 -2.4699 -0.0014
3 -3 9 2.1534 0.0010
3 -3 10 -1.7798 -0.0004
3 -3 11 2.1402 -0.0007
3 -3 12 -2.7451 0.0021
3 -3 13 2.3632 -0.0017
3 -3 14 -1.2557 -0.0014
3 -3 15 0.7389 0.0028
3 -3 16 -0.7753 -0.0001
3 -3 17 0.4058 -0.0018
3 -2 0 0.5757 -0.0011
3 -2 1 -1.7266 -0.0012
3 -2 2 0.9709 0.0029
3 -2 3 1.0882 -0.0025
3 -2 4 -2.9070 0.0006
3 -2 5 3.5976 0.0002
3 -2 6 -3.2283 0.0013
3 -2 7 2.2955 -0.0030
3 -2 8 -1.1650 0.0026
3 -2 9 0.0117 -0.0011
3 -2 10 0.7710 0.0003
3 -2 11 -0.9175 -0.0004
3 -2 12 1.0165 0.0003
3 -2 13 -1.5508 0.0018
3 -2 14 1.6642 -0.0045
3 -2 15 -0.5910 0.0038
3 -2 16 -0.6997 0.0001
3 -2 17 1.0233 -0.0021
3 -2 18 -0.7017 0.0009
3 -1 0 10.5691 -0.0012
3 -1 1 -7.7334 0.0018
3 -1 2 2.8754 -0.0023
3 -1 3 0.9740 0.0021
3 -1 4 -2.3230 -0.0012
3 -1 5 1.9562 0.0003
3 -1 6 -1.2242 -0.0006
3 -1 7 0.6563 0.0021
3 -1 8 -0.0534 -0.0027
3 -1 9 -0.6872 0.0008
3 -1 10 1.1258 0.0014
3 -1 11 -0.9694 -0.0011
3 -1 12 0.6768 -0.0007
3 -1 13 -0.5177 0.0018
3 -1 14 -0.0223 -0.0009
3 -1 15 0.8916 -0.0005
3 -1 16 -1.0230 -0.0007
3 -1 17 0.1604 0.0058
3 -1 18 0.5974 -0.0105
3 0 0 -2.5752 -0.0081
3 0 1 8.6133 0.0024
3 0 2 -11.2442 0.0007
3 0 3 9.1456 -0.0020
3 0 4 -4.2151 0.0029
3 0 5 -0.3868 -0.0032
3 0 6 3.0011 0.0027
3 0 7 -3.9367 -0.0022
3 0 8 4.1088 0.0019
3 0 9 -3.8822 -0.0013
3 0 10 3.0872 -0.0005
3 0 11 -1.8790 0.0020
3 0 12 0.9359 -0.0010
3 0 13 -0.5252 -0.0013
3 0 14 0.3464 0.0016
3 0 15 -0.5241 0.0003
3 0 16 1.3856 -0.0016
3 0 17 -2.2896 0.0004
3 0 18 2.2487 0.0029
3 0 19 -1.4243 -0.0059
3 1 0 -24.3812 -0.0037
3 1 1 23.0480 -0.0004
3 1 2 -17.5640 0.0029
3 1 3 9.9951 -0.0037
3 1 4 -3.5071 0.0022
3 1 5 0.0760 0.0013
3 1 6 0.7147 -0.0040
3 1 7 -0.4670 0.0036
3 1 8 0.1881 -0.0009
3 1 9 0.2032 -0.0016
3 1 10 -1.1054 0.0023
3 1 11 2.3086 -0.0021
3 1 12 -3.0889 0.0021
3 1 13 3.0423 -0.0014
3 1 14 -2.2014 -0.0009
3 1 15 0.6445 0.0025
3 1 16 1.1555 -0.0021
3 1 17 -2.1774 0.0011
3 1 18 1.9646 -0.0007
3 1 19 -1.2010 -0.0006
3 1 20 0.6408 0.0030
3 2 0 12.1771 0.0113
3 2 1 -14.0537 -0.0132
3 2 2 14.8005 0.0080
3 2 3 -13.8044 -0.0017
3 2 4 10.6664 -0.0011
3 2 5 -6.1076 -0.0001
3 2 6 1.7944 0.0036
3 2 7 0.9748 -0.0057
3 2 8 -2.1496 0.0038
3 2 9 2.5383 0.0003
3 2 10 -2.8023 -0.0029
3 2 11 2.8889 0.0023
3 2 12 -2.3829 0.0000
3 2 13 1.1761 -0.0008
3 2 14 0.4017 -0.0003
3 2 15 -1.7762 0.0009
3 2 16 2.2634 0.0001
3 2 17 -1.5703 -0.0008
3 2 18 0.3051 0.0005
3 2 19 0.5951 -0.0010
3 2 20 -0.8386 0.0018
3 3 0 1.5950 -0.0102
3 3 1 -0.0337 0.0106
3 3 2 -1.1180 -0.0091
3 3 3 1.3586 0.0043
3 3 4 -0.7341 -0.0002
3 3 5 -0.3380 0.0002
3 3 6 1.4602 -0.0029
3 3 7 -2.3406 0.0047
3 3 8 2.7036 -0.0039
3 3 9 -2.4396 0.0006
3 3 10 1.8433 0.0025
3 3 11 -1.4983 -0.0030
3 3 12 1.7933 0.0013
3 3 13 -2.5404 0.0001
3 3 14 3.0780 0.0001
3 3 15 -2.7914 -0.0015
3 3 16 1.6986 0.0013
3 3 17 -0.5587 0.0019
3 3 18 0.1401 -0.0044
3 3 19 -0.3819 0.0019
3 3 20 0.6422 0.0036
3 3 21 -0.5962 -0.0073
3 4 0 -5.1210 0.0180
3 4 1 5.2903 -0.0162
3 4 2 -4.6134 0.0113
3 4 3 3.3421 -0.0071
3 4 4 -2.3714 0.0035
3 4 5 2.4318 -0.0019
3 4 6 -3.0698 0.0035
3 4 7 3.1742 -0.0057
3 4 8 -2.3305 0.0052
3 4 9 1.0796 -0.0022
3 4 10 -0.1112 -0.0006
3 4 11 -0.3430 0.0016
3 4 12 0.4723 -0.0005
3 4 13 -0.4929 -0.0007
3 4 14 0.3453 0.0002
3 4 15 0.0982 0.0014
3 4 16 -0.6303 -0.0022
3 4 17 0.9392 0.0013
3 4 18 -1.1845 0.0016
3 4 19 1.7193 -0.0044
3 4 20 -2.2575 0.0034
3 4 21 2.0981 0.0010
3 5 0 5.8907 -0.0093
3 5 1 -5.2530 0.0093
3 5 2 3.6466 -0.0067
3 5 3 -1.7226 0.0030
3 5 4 -0.2139 -0.0012
3 5 5 1.7037 0.0010
3 5 6 -1.7978 -0.0013
3 5 7 0.2254 0.0027
3 5 8 1.8628 -0.0039
3 5 9 -3.0111 0.0027
3 5 10 2.7310 -0.0001
3 5 11 -1.5314 -0.0012
3 5 12 0.3236 0.0009
3 5 13 0.2518 -0.0003
3 5 14 -0.2649 0.0007
3 5 15 0.1222 -0.0019
3 5 16 0.0616 0.0025
3 5 17 -0.2586 -0.0009
3 5 18 0.1783 -0.0019
3 5 19 0.1961 0.0043
3 5 20 -0.3108 -0.0061
3 5 21 -0.0469 0.0061
3 6 0 3.3319 0.0132
3 6 1 -0.4128 -0.0110
3 6 2 -2.1810 0.0066
3 6 3 3.3807 -0.0027
3 6 4 -3.4243 0.0003
3 6 5 2.7498 -0.0004
3 6 6 -1.3206 0.0021
3 6 7 -0.4414 -0.0028
3 6 8 1.4746 0.0025
3 6 9 -1.2191 -0.0021
3 6 10 0.0459 0.0009
3 6 11 1.2356 0.0007
3 6 12 -1.8079 -0.0008
3 6 13 1.4405 -0.0003
3 6 14 -0.8221 0.0004
3 6 15 0.6282 0.0007
3 6 16 -0.6317 -0.0014
3 6 17 0.3770 0.0009
3 6 18 0.0623 0.0008
3 6 19 -0.5550 -0.0029
3 6 20 1.1565 0.0047
3 6 21 -1.5437 -0.0069
3 7 0 -2.5500 -0.0028
3 7 1 4.0296 0.0037
3 7 2 -3.8888 -0.0019
3 7 3 2.4075 -0.0006
3 7 4 -0.9342 0.0018
3 7 5 0.0763 -0.0022
3 7 6 0.4985 0.0019
3 7 7 -0.7349 -0.0003
3 7 8 0.2706 -0.0007
3 7 9 0.6237 0.0000
3 7 10 -1.2905 0.0009
3 7 11 1.2725 -0.0013
3 7 12 -0.4403 0.0018
3 7 13 -0.6244 -0.0018
3 7 14 0.8503 0.0010
3 7 15 -0.0881 -0.0007
3 7 16 -0.6546 0.0009
3 7 17 0.8471 0.0003
3 7 18 -0.9596 -0.0023
3 7 19 1.2132 0.0019
3 7 20 -1.2657 0.0019
3 7 21 1.0699 -0.0068
3 7 22 -0.8450 0.0090
3 8 0 -3.8293 0.0073
3 8 1 3.8349 -0.0058
3 8 2 -2.7002 0.0032
3 8 3 1.1132 -0.0006
3 8 4 -0.1899 -0.0010
3 8 5 -0.0996 0.0009
3 8 6 0.3945 -0.0008
3 8 7 -0.7153 0.0015
3 8 8 0.9078 -0.0013
3 8 9 -1.0933 -0.0001
3 8 10 1.1356 0.0004
3 8 11 -0.8505 0.0006
3 8 12 0.5013 -0.0014
3 8 13 -0.1887 0.0017
3 8 14 -0.2723 -0.0017
3 8 15 0.4570 0.0003
3 8 16 0.1724 0.0015
3 8 17 -0.9438 -0.0018
3 8 18 0.8026 0.0014
3 8 19 0.0237 -0.0014
3 8 20 -0.5988 0.0003
3 8 21 0.6788 0.0028
3 8 22 -0.5034 -0.0057
3 9 0 0.9405 -0.0009
3 9 1 -1.6323 0.0018
3 9 2 2.5715 -0.0004
3 9 3 -3.0277 -0.0018
3 9 4 2.5217 0.0040
3 9 5 -1.8054 -0.0054
3 9 6 1.5383 0.0049
3 9 7 -1.3842 -0.0030
3 9 8 0.9567 0.0018
3 9 9 -0.2133 -0.0015
3 9 10 -0.8278 0.0008
3 9 11 1.6407 -0.0005
3 9 12 -1.4951 0.0014
3 9 13 0.7510 -0.0016
3 9 14 -0.3215 0.0006
3 9 15 0.0507 0.0002
3 9 16 0.6285 -0.0009
3 9 17 -1.2791 0.0024
3 9 18 1.3259 -0.0028
3 9 19 -1.1299 0.0005
3 9 20 1.0597 0.0024
3 9 21 -0.8299 -0.0039
3 9 22 0.3325 0.0041
3 10 0 1.1763 0.0015
3 10 1 -1.2515 -0.0016
3 10 2 1.4880 0.0019
3 10 3 -1.1484 -0.0016
3 10 4 0.1778 0.0008
3 10 5 0.4864 0.0001
3 10 6 -0.5199 -0.0014
3 10 7 0.4038 0.0019
3 10 8 -0.3123 -0.0005
3 10 9 0.2340 -0.0011
3 10 10 -0.2512 0.0008
3 10 11 -0.0225 0.0000
3 10 12 0.8586 -0.0004
3 10 13 -1.4664 0.0005
3 10 14 1.2461 0.0001
3 10 15 -0.9131 -0.0018
3 10 16 0.9152 0.0022
3 10 17 -0.4710 -0.0006
3 10 18 -0.6995 0.0002
3 10 19 1.6158 -0.0018
3 10 20 -1.6255 0.0019
3 10 21 1.1057 0.0012
3 10 22 -0.5714 -0.0044
3 11 0 -0.9833 -0.0048
3 11 1 1.0313 0.0038
3 11 2 -0.8422 -0.0023
3 11 3 1.0247 0.0016
3 11 4 -1.2476 -0.0012
3 11 5 0.7473 0.0001
3 11 6 0.1967 0.0008
3 11 7 -0.8597 -0.0011
3 11 8 1.0772 0.0008
3 11 9 -0.7663 0.0005
3 11 10 -0.0181 -0.0018
3 11 11 0.5018 0.0014
3 11 12 -0.2714 0.0003
3 11 13 0.0621 -0.0011
3 11 14 -0.1929 0.0007
3 11 15 -0.0544 0.0001
3 11 16 0.7005 -0.0018
3 11 17 -0.8825 0.0028
3 11 18 0.6247 -0.0006
3 11 19 -0.6955 -0.0021
3 11 20 1.0312 0.0003
3 11 21 -0.9776 0.0051
3 12 0 -0.6516 0.0042
3 12 1 -0.0312 -0.0046
3 12 2 0.6175 0.0031
3 12 3 -0.3062 -0.0015
3 12 4 -0.1932 0.0013
3 12 5 0.1192 -0.0019
3 12 6 0.0691 0.0012
3 12 7 0.1161 -0.0002
3 12 8 -0.4538 0.0006
3 12 9 0.7746 -0.0016
3 12 10 -0.8537 0.0019
3 12 11 0.2146 -0.0014
3 12 12 0.7223 0.0006
3 12 13 -0.8432 -0.0002
3 12 14 0.3409 0.0013
3 12 15 -0.4034 -0.0026
3 12 16 0.9536 0.0017
3 12 17 -0.9508 -0.0001
3 12 18 0.3354 0.0002
3 12 19 0.2219 -0.0003
3 12 20 -0.5442 -0.0021
3 12 21 0.7064 0.0039
3 13 0 0.7541 -0.0016
3 13 1 -0.9501 0.0018
3 13 2 -0.0228 -0.0024
3 13 3 1.4806 0.0023
3 13 4 -1.8983 -0.0013
3 13 5 1.2494 0.0007
3 13 6 -0.8216 -0.0009
3 13 7 0.9382 0.0007
3 13 8 -0.9256 -0.0004
3 13 9 0.6444 0.0014
3 13 10 -0.2975 -0.0034
3 13 11 -0.1285 0.0039
3 13 12 0.3013 -0.0024
3 13 13 0.0014 0.0005
3 13 14 0.0338 0.0005
3 13 15 -0.9024 -0.0003
3 13 16 1.4795 0.0002
3 13 17 -0.8432 -0.0027
3 13 18 -0.0845 0.0067
3 13 19 0.1051 -0.0065
3 13 20 0.5927 0.0008
3 13 21 -1.1041 0.0044
3 14 0 -0.6783 -0.0005
3 14 1 1.2644 0.0008
3 14 2 -2.2062 -0.0017
3 14 3 2.5758 0.0021
3 14 4 -1.9630 -0.0020
3 14 5 1.2648 0.0023
3 14 6 -1.0558 -0.0029
3 14 7 0.5283 0.0027
3 14 8 0.6106 -0.0016
3 14 9 -1.1085 0.0011
3 14 10 0.2323 -0.0012
3 14 11 1.1434 0.0012
3 14 12 -2.0527 -0.0015
3 14 13 2.1856 0.0025
3 14 14 -1.4662 -0.0030
3 14 15 0.4392 0.0024
3 14 16 -0.0690 -0.0015
3 14 17 0.2198 0.0002
3 14 18 0.1675 0.0002
3 14 19 -1.1237 0.0016
3 14 20 1.5658 -0.0036
3 15 0 -0.1436 0.0046
3 15 1 -0.2287 -0.0033
3 15 2 0.5221 0.0019
3 15 3 -1.0569 -0.0018
3 15 4 1.5941 0.0028
3 15 5 -1.3923 -0.0041
3 15 6 0.6242 0.0052
3 15 7 -0.1889 -0.0060
3 15 8 -0.0862 0.0056
3 15 9 0.9908 -0.0036
3 15 10 -1.8950 0.0017
3 15 11 1.5298 -0.0019
3 15 12 -0.2685 0.0032
3 15 13 -0.4993 -0.0038
3 15 14 0.3784 0.0035
3 15 15 0.1683 -0.0027
3 15 16 -0.7560 0.0020
3 15 17 1.0385 -0.0023
3 15 18 -0.9003 0.0029
3 15 19 0.7706 -0.0015
3 16 0 0.7669 -0.0060
3 16 1 -0.2632 0.0033
3 16 2 -0.4278 -0.0006
3 16 3 0.7593 -0.0008
3 16 4 -0.9051 0.0006
3 16 5 1.2229 0.0003
3 16 6 -1.2435 -0.0008
3 16 7 0.5108 -0.0001
3 16 8 0.2160 0.0016
3 16 9 -0.2170 -0.0023
3 16 10 0.2089 0.0019
3 16 11 -0.8321 -0.0006
3 16 12 1.2482 -0.0015
3 16 13 -0.7749 0.0030
3 16 14 0.1952 -0.0018
3 16 15 -0.2695 -0.0015
3 16 16 0.5851 0.0042
3 16 17 -0.5343 -0.0052
3 16 18 0.1328 0.0045
3 17 1 0.8128 -0.0026
3 17 2 -1.1731 0.0005
3 17 3 0.8699 0.0009
3 17 4 -0.3406 -0.0009
3 17 5 -0.0586 0.0005
3 17 6 0.6140 0.0000
3 17 7 -1.3247 -0.0010
3 17 8 1.4690 0.0021
3 17 9 -0.9627 -0.0025
3 17 10 0.7426 0.0024
3 17 11 -0.9790 -0.0020
3 17 12 0.6635 0.0007
3 17 13 0.3901 0.0013
3 17 14 -1.0691 -0.0032
3 17 15 0.8647 0.0044
3 17 16 -0.4555 -0.0044
3 18 4 -0.4513 0.0084
3 18 5 0.8771 -0.0102
3 18 6 -0.7104 0.0103
3 18 7 -0.0396 -0.0105
3 18 8 0.5024 0.0108
3 18 9 -0.3811 -0.0107
3 18 10 0.2094 0.0104
3 18 11 -0.0750 -0.0100
3 18 12 -0.3555 0.0080
3 18 13 0.6171 -0.0048
3 18 14 0.0354 0.0022
4 -14 0 -1.0948 0.0029
4 -13 0 -0.5899 -0.0040
4 -13 1 0.6943 -0.0000
4 -13 2 -0.1937 -0.0031
4 -12 0 -2.4844 0.0060
4 -12 1 1.7465 -0.0029
4 -12 2 -1.9022 -0.0057
4 -12 3 3.0076 0.0075
4 -12 4 -3.4786 0.0013
4 -12 5 2.6425 -0.0073
4 -11 0 -1.4575 -0.0020
4 -11 1 1.9580 0.0041
4 -11 2 -2.6017 -0.0050
4 -11 3 2.4632 -0.0018
4 -11 4 -1.0760 0.0107
4 -11 5 -0.2393 -0.0079
4 -11 6 0.2462 -0.0040
4 -10 0 -0.2164 0.0022
4 -10 1 0.1822 -0.0014
4 -10 2 -0.3566 -0.0004
4 -10 3 0.3415 -0.0011
4 -10 4 0.1241 0.0012
4 -10 5 -0.3635 0.0054
4 -10 6 0.0985 -0.0099
4 -10 7 -0.0090 0.0032
4 -10 8 0.2565 0.0051
4 -9 0 -0.4878 0.0040
4 -9 1 0.1314 -0.0016
4 -9 2 -0.4847 -0.0013
4 -9 3 0.5032 0.0010
4 -9 4 0.1952 -0.0005
4 -9 5 -0.5981 0.0023
4 -9 6 0.2415 -0.0002
4 -9 7 0.0618 -0.0059
4 -9 8 0.1313 0.0049
4 -9 9 -0.3764 0.0046
4 -9 10 0.5215 -0.0099
4 -8 0 0.9970 -0.0024
4 -8 1 -0.5744 0.0030
4 -8 2 -0.0613 -0.0024
4 -8 3 -0.0329 -0.0008
4 -8 4 0.5035 0.0025
4 -8 5 -0.2124 -0.0006
4 -8 6 -0.6644 -0.0003
4 -8 7 0.9648 0.0002
4 -8 8 -0.6490 -0.0038
4 -8 9 0.5866 0.0064
4 -8 10 -0.7919 -0.0013
4 -8 11 0.7384 -0.0054
4 -7 0 -0.2398 0.0027
4 -7 1 -0.0979 -0.0027
4 -7 2 0.7269 0.0016
4 -7 3 -1.7451 -0.0015
4 -7 4 2.1855 0.0003
4 -7 5 -1.2299 0.0015
4 -7 6 -0.1753 -0.0002
4 -7 7 0.5350 -0.0022
4 -7 8 0.0467 0.0013
4 -7 9 -0.5521 -0.0003
4 -7 10 0.7498 0.0016
4 -7 11 -0.6918 -0.0002
4 -7 12 0.0811 -0.0040
4 -6 0 0.6884 -0.0059
4 -6 1 -1.1100 0.0043
4 -6 2 1.1771 -0.0024
4 -6 3 -1.0360 -0.0002
4 -6 4 0.2955 0.0018
4 -6 5 0.8920 -0.0020
4 -6 6 -1.3207 0.0024
4 -6 7 0.4716 -0.0018
4 -6 8 0.4050 -0.0002
4 -6 9 -0.2657 -0.0003
4 -6 10 -0.2272 0.0023
4 -6 11 0.2734 -0.0003
4 -6 12 -0.0324 -0.0032
4 -6 13 -0.4032 0.0022
4 -5 0 1.4779 0.0101
4 -5 1 -0.3248 -0.0091
4 -5 2 -0.4630 0.0051
4 -5 3 0.6786 -0.0026
4 -5 4 -0.5894 0.0011
4 -5 5 0.3168 0.0007
4 -5 6 0.3384 -0.0017
4 -5 7 -0.9836 0.0019
4 -5 8 0.7324 -0.0016
4 -5 9 0.1528 0.0005
4 -5 10 -0.4461 -0.0011
4 -5 11 0.0654 0.0028
4 -5 12 0.1270 0.0009
4 -5 13 -0.2036 -0.0104
4 -5 14 0.5865 0.0150
4 -4 0 -2.3952 -0.0090
4 -4 1 2.7321 0.0086
4 -4 2 -2.0875 -0.0052
4 -4 3 0.9400 0.0006
4 -4 4 -0.0220 0.0015
4 -4 5 -0.2867 -0.0011
4 -4 6 0.2476 0.0016
4 -4 7 -0.0029 -0.0031
4 -4 8 -0.6033 0.0037
4 -4 9 1.1708 -0.0027
4 -4 10 -1.1888 0.0005
4 -4 11 1.0586 0.0006
4 -4 12 -1.0224 0.0011
4 -4 13 0.3258 -0.0009
4 -4 14 0.9636 -0.0066
4 -4 15 -1.3889 0.0139
4 -3 0 -1.4700 0.0108
4 -3 1 0.4523 -0.0093
4 -3 2 0.3343 0.0055
4 -3 3 -0.1816 -0.0024
4 -3 4 -0.8017 -0.0002
4 -3 5 1.9452 0.0014
4 -3 6 -2.4523 -0.0010
4 -3 7 2.2670 0.0005
4 -3 8 -1.9325 -0.0008
4 -3 9 1.5864 0.0009
4 -3 10 -1.2572 -0.0006
4 -3 11 1.3528 -0.0004
4 -3 12 -1.5877 0.0021
4 -3 13 1.0381 -0.0018
4 -3 14 -0.0779 -0.0004
4 -3 15 -0.0206 -0.0013
4 -3 16 -0.5012 0.0076
4 -2 0 -0.0396 -0.0096
4 -2 1 -0.5442 0.0083
4 -2 2 -0.5572 -0.0047
4 -2 3 2.0085 0.0014
4 -2 4 -2.5052 -0.0005
4 -2 5 1.8649 0.0002
4 -2 6 -0.5716 0.0012
4 -2 7 -0.6372 -0.0027
4 -2 8 1.3020 0.0030
4 -2 9 -1.6043 -0.0024
4 -2 10 1.6380 0.0014
4 -2 11 -1.2726 -0.0007
4 -2 12 1.1095 0.0002
4 -2 13 -1.7114 0.0016
4 -2 14 2.0331 -0.0036
4 -2 15 -0.9269 0.0017
4 -2 16 -0.6471 0.0029
4 -2 17 1.1538 -0.0039
4 -1 0 3.8532 0.0094
4 -1 1 -2.2923 -0.0099
4 -1 2 0.1526 0.0067
4 -1 3 0.5340 -0.0028
4 -1 4 0.2764 0.0007
4 -1 5 -1.2770 -0.0007
4 -1 6 1.7248 0.0006
4 -1 7 -1.6530 0.0010
4 -1 8 1.3307 -0.0025
4 -1 9 -0.9758 0.0022
4 -1 10 0.4720 -0.0009
4 -1 11 0.1181 0.0002
4 -1 12 -0.0303 0.0002
4 -1 13 -0.8783 -0.0007
4 -1 14 1.3244 0.0020
4 -1 15 -0.7043 -0.0043
4 -1 16 0.2524 0.0040
4 -1 17 -0.7317 0.0009
4 -1 18 1.1785 -0.0054
4 0 0 -3.9795 -0.0094
4 0 1 6.1051 0.0079
4 0 2 -5.9336 -0.0049
4 0 3 3.3815 0.0014
4 0 4 -0.4542 0.0007
4 0 5 -1.1226 -0.0005
4 0 6 1.4770 -0.0004
4 0 7 -1.4443 -0.0000
4 0 8 1.3676 0.0018
4 0 9 -1.1061 -0.0031
4 0 10 0.4419 0.0025
4 0 11 0.2510 -0.0013
4 0 12 -0.0935 0.0014
4 0 13 -0.8525 -0.0014
4 0 14 1.4427 -0.0004
4 0 15 -1.3776 0.0023
4 0 16 1.4408 -0.0018
4 0 17 -1.6263 -0.0018
4 0 18 1.1971 0.0080
4 0 19 -0.3734 -0.0133
4 1 0 -6.9020 0.0099
4 1 1 6.0316 -0.0120
4 1 2 -3.6821 0.0082
4 1 3 1.1628 -0.0022
4 1 4 -0.3034 -0.0024
4 1 5 1.1938 0.0036
4 1 6 -2.2595 -0.0019
4 1 7 2.4450 -0.0004
4 1 8 -2.0557 0.0011
4 1 9 1.9084 0.0001
4 1 10 -2.3947 -0.0014
4 1 11 2.9833 0.0013
4 1 12 -2.8045 -0.0003
4 1 13 1.9627 0.0003
4 1 14 -1.2961 -0.0010
4 1 15 0.9181 -0.0003
4 1 16 -0.4296 0.0027
4 1 17 0.0748 -0.0031
4 1 18 -0.1955 0.0012
4 1 19 0.3787 0.0005
4 2 0 9.3023 0.0028
4 2 1 -9.4361 -0.0014
4 2 2 9.3757 -0.0023
4 2 3 -8.5364 0.0033
4 2 4 6.4093 -0.0009
4 2 5 -3.8083 -0.0019
4 2 6 1.9047 0.0030
4 2 7 -0.7951 -0.0019
4 2 8 -0.0824 -0.0002
4 2 9 0.8970 0.0013
4 2 10 -1.2619 -0.0005
4 2 11 0.6254 -0.0014
4 2 12 1.0075 0.0027
4 2 13 -2.5896 -0.0021
4 2 14 2.9467 0.0001
4 2 15 -2.0466 0.0010
4 2 16 0.6647 -0.0010
4 2 17 0.5749 0.0005
4 2 18 -1.2453 0.0015
4 2 19 1.1528 -0.0053
4 2 20 -0.6951 0.0077
4 3 0 -4.7369 0.0051
4 3 1 5.0770 -0.0031
4 3 2 -4.3246 0.0011
4 3 3 3.0110 -0.0020
4 3 4 -1.6435 0.0030
4 3 5 0.2685 -0.0016
4 3 6 0.9763 -0.0006
4 3 7 -1.6640 0.0013
4 3 8 1.6938 -0.0004
4 3 9 -1.4561 -0.0012
4 3 10 1.3783 0.0016
4 3 11 -1.6844 -0.0005
4 3 12 2.2213 -0.0013
4 3 13 -2.3335 0.0022
4 3 14 1.4829 -0.0013
4 3 15 -0.0092 -0.0013
4 3 16 -1.1719 0.0030
4 3 17 1.4402 -0.0020
4 3 18 -0.8824 0.0002
4 3 19 0.1622 -0.0007
4 3 20 0.0939 0.0026
4 4 0 0.2720 0.0086
4 4 1 0.0536 -0.0055
4 4 2 -0.1475 0.0022
4 4 3 0.3992 -0.0013
4 4 4 -1.1242 0.0010
4 4 5 2.1087 -0.0008
4 4 6 -2.7866 0.0017
4 4 7 2.7548 -0.0024
4 4 8 -2.0539 0.0014
4 4 9 1.1403 0.0004
4 4 10 -0.5190 -0.0013
4 4 11 0.2712 0.0004
4 4 12 -0.1839 0.0016
4 4 13 0.2922 -0.0024
4 4 14 -0.7837 0.0011
4 4 15 1.4146 0.0014
4 4 16 -1.6151 -0.0032
4 4 17 1.2701 0.0030
4 4 18 -0.9669 0.0004
4 4 19 1.2319 -0.0048
4 4 20 -1.7460 0.0055
4 4 21 1.7377 -0.0013
4 5 0 5.1244 -0.0054
4 5 1 -3.3692 0.0067
4 5 2 1.1291 -0.0049
4 5 3 0.9296 0.0014
4 5 4 -2.2114 0.0000
4 5 5 2.2175 0.0005
4 5 6 -0.9055 -0.0013
4 5 7 -0.9584 0.0022
4 5 8 2.2691 -0.0025
4 5 9 -2.4378 0.0012
4 5 10 1.7060 0.0004
4 5 11 -0.8275 -0.0006
4 5 12 0.3880 -0.0003
4 5 13 -0.2409 0.0008
4 5 14 -0.1474 -0.0000
4 5 15 0.7499 -0.0019
4 5 16 -0.9421 0.0031
4 5 17 0.5191 -0.0021
4 5 18 -0.0264 -0.0001
4 5 19 -0.1569 0.0021
4 5 20 0.3154 -0.0038
4 5 21 -0.6246 0.0042
4 6 0 -2.5366 0.0105
4 6 1 5.0763 -0.0075
4 6 2 -6.2097 0.0047
4 6 3 5.4365 -0.0036
4 6 4 -3.3859 0.0033
4 6 5 0.9981 -0.0039
4 6 6 0.9597 0.0049
4 6 7 -1.8568 -0.0046
4 6 8 1.5078 0.0033
4 6 9 -0.3669 -0.0021
4 6 10 -0.8716 0.0009
4 6 11 1.5967 -0.0001
4 6 12 -1.5050 0.0008
4 6 13 1.0069 -0.0016
4 6 14 -0.8693 0.0005
4 6 15 1.0910 0.0022
4 6 16 -0.9561 -0.0044
4 6 17 0.3530 0.0041
4 6 18 0.0581 -0.0004
4 6 19 -0.0759 -0.0049
4 6 20 0.1900 0.0084
4 6 21 -0.5349 -0.0093
4 7 0 -3.2574 -0.0049
4 7 1 3.3900 0.0074
4 7 2 -2.1091 -0.0052
4 7 3 0.1771 0.0019
4 7 4 1.2179 -0.0012
4 7 5 -1.7139 0.0021
4 7 6 1.5881 -0.0029
4 7 7 -1.0081 0.0034
4 7 8 0.1908 -0.0026
4 7 9 0.4792 0.0007
4 7 10 -0.8058 0.0001
4 7 11 0.6843 0.0002
4 7 12 -0.0775 -0.0003
4 7 13 -0.4881 0.0001
4 7 14 0.3886 0.0005
4 7 15 -0.0139 -0.0021
4 7 16 0.1176 0.0035
4 7 17 -0.3119 -0.0026
4 7 18 -0.2715 -0.0000
4 7 19 1.3009 0.0018
4 7 20 -1.7134 -0.0017
4 7 21 1.3101 0.0000
4 8 0 -1.4672 0.0067
4 8 1 0.8398 -0.0061
4 8 2 0.2815 0.0049
4 8 3 -1.2200 -0.0032
4 8 4 1.4095 0.0018
4 8 5 -1.1288 -0.0023
4 8 6 0.7934 0.0032
4 8 7 -0.4964 -0.0027
4 8 8 0.4288 0.0020
4 8 9 -0.6184 -0.0017
4 8 10 0.6008 0.0007
4 8 11 -0.2163 0.0001
4 8 12 -0.1711 0.0001
4 8 13 0.5621 -0.0001
4 8 14 -1.0679 -0.0009
4 8 15 1.0741 0.0015
4 8 16 -0.2285 -0.0012
4 8 17 -0.5484 0.0002
4 8 18 0.4949 0.0019
4 8 19 -0.2512 -0.0044
4 8 20 0.5212 0.0043
4 8 21 -0.8822 -0.0006
4 9 0 1.8721 -0.0008
4 9 1 -2.4323 0.0036
4 9 2 2.9339 -0.0026
4 9 3 -2.7908 0.0001
4 9 4 1.9660 0.0016
4 9 5 -1.1865 -0.0017
4 9 6 0.7854 -0.0000
4 9 7 -0.5297 0.0019
4 9 8 0.2607 -0.0017
4 9 9 0.2754 0.0003
4 9 10 -1.2246 0.0002
4 9 11 1.8172 -0.0005
4 9 12 -1.2743 0.0013
4 9 13 0.2489 -0.0013
4 9 14 0.2937 0.0007
4 9 15 -0.6025 -0.0009
4 9 16 1.0364 0.0010
4 9 17 -1.0651 0.0003
4 9 18 0.5739 -0.0018
4 9 19 -0.3542 0.0018
4 9 20 0.6198 -0.0009
4 9 21 -0.7089 -0.0004
4 10 0 0.5483 -0.0005
4 10 1 -0.2518 -0.0006
4 10 2 0.1766 0.0017
4 10 3 0.0805 -0.0007
4 10 4 -0.4405 -0.0015
4 10 5 0.5342 0.0025
4 10 6 -0.5318 -0.0021
4 10 7 0.5839 0.0010
4 10 8 -0.4065 0.0002
4 10 9 0.0825 0.0001
4 10 10 0.1342 -0.0022
4 10 11 -0.6231 0.0036
4 10 12 1.4381 -0.0035
4 10 13 -1.6520 0.0035
4 10 14 1.0565 -0.0031
4 10 15 -0.6726 0.0015
4 10 16 0.6582 -0.0005
4 10 17 -0.0185 0.0002
4 10 18 -1.2350 0.0020
4 10 19 1.9486 -0.0057
4 10 20 -1.7225 0.0063
4 10 21 1.1187 -0.0023
4 11 0 -0.9148 -0.0044
4 11 1 0.8233 0.0024
4 11 2 -0.6738 0.0004
4 11 3 0.9386 -0.0020
4 11 4 -1.2183 0.0029
4 11 5 1.0522 -0.0037
4 11 6 -0.6741 0.0035
4 11 7 0.2338 -0.0029
4 11 8 0.2782 0.0029
4 11 9 -0.3637 -0.0030
4 11 10 -0.1236 0.0029
4 11 11 0.3657 -0.0037
4 11 12 -0.1533 0.0042
4 11 13 0.3259 -0.0032
4 11 14 -0.8940 0.0017
4 11 15 1.0058 -0.0005
4 11 16 -0.7972 -0.0012
4 11 17 0.8883 0.0020
4 11 18 -0.7570 0.0001
4 11 19 -0.2394 -0.0022
4 11 20 1.3738 0.0002
4 11 21 -1.6262 0.0035
4 12 0 0.2203 0.0009
4 12 1 -0.2784 -0.0017
4 12 2 -0.0467 0.0005
4 12 3 0.6331 0.0013
4 12 4 -0.6392 -0.0017
4 12 5 0.0649 0.0013
4 12 6 0.1744 -0.0017
4 12 7 0.2051 0.0021
4 12 8 -0.8539 -0.0015
4 12 9 1.6075 0.0010
4 12 10 -1.9673 -0.0011
4 12 11 1.2970 0.0009
4 12 12 -0.2752 -0.0010
4 12 13 0.1014 0.0013
4 12 14 -0.3937 -0.0003
4 12 15 0.1330 -0.0018
4 12 16 0.3188 0.0034
4 12 17 -0.2501 -0.0046
4 12 18 0.0770 0.0056
4 12 19 -0.2274 -0.0028
4 12 20 0.2831 -0.0039
4 12 21 -0.0240 0.0081
4 13 0 1.2475 -0.0043
4 13 1 -0.6500 0.0045
4 13 2 -0.9077 -0.0041
4 13 3 2.0579 0.0024
4 13 4 -1.7199 0.0001
4 13 5 0.6932 -0.0014
4 13 6 -0.3089 0.0014
4 13 7 0.5118 -0.0016
4 13 8 -0.7403 0.0021
4 13 9 1.0773 -0.0013
4 13 10 -1.3884 0.0002
4 13 11 1.1887 -0.0003
4 13 12 -0.6857 0.0007
4 13 13 0.1817 -0.0001
4 13 14 0.7185 -0.0012
4 13 15 -1.7376 0.0028
4 13 16 1.5734 -0.0039
4 13 17 -0.1620 0.0024
4 13 18 -0.8632 0.0006
4 13 19 0.6155 -0.0007
4 13 20 0.1558 -0.0021
4 14 0 -0.1932 0.0037
4 14 1 0.8628 -0.0040
4 14 2 -1.5301 0.0030
4 14 3 1.3423 -0.0021
4 14 4 -0.5890 0.0019
4 14 5 0.4831 -0.0017
4 14 6 -1.0644 0.0014
4 14 7 1.0180 -0.0016
4 14 8 -0.1118 0.0017
4 14 9 -0.4698 -0.0012
4 14 10 0.4046 0.0015
4 14 11 -0.4556 -0.0029
4 14 12 0.7727 0.0035
4 14 13 -0.9541 -0.0029
4 14 14 0.8650 0.0030
4 14 15 -0.2701 -0.0036
4 14 16 -0.8397 0.0037
4 14 17 1.3664 -0.0030
4 14 18 -0.4078 0.0001
4 14 19 -1.0577 0.0056
4 14 20 1.4716 -0.0095
4 15 0 0.2759 0.0001
4 15 1 -0.8930 0.0022
4 15 2 1.2898 -0.0036
4 15 3 -1.8466 0.0028
4 15 4 2.3182 -0.0011
4 15 5 -2.0856 0.0005
4 15 6 1.4543 -0.0007
4 15 7 -1.0836 0.0010
4 15 8 0.5330 -0.0015
4 15 9 0.6276 0.0023
4 15 10 -1.2601 -0.0024
4 15 11 0.3450 0.0016
4 15 12 1.1371 -0.0012
4 15 13 -1.7333 0.0009
4 15 14 1.3500 -0.0001
4 15 15 -0.6152 -0.0003
4 15 16 0.0426 -0.0003
4 15 17 -0.0065 0.0004
4 15 18 0.2754 -0.0005
4 15 19 -0.1230 0.0015
4 16 0 1.8126 -0.0009
4 16 1 -0.3056 0.0006
4 16 2 -1.1082 0.0005
4 16 3 1.3160 -0.0013
4 16 4 -0.8965 0.0006
4 16 5 0.9565 0.0011
4 16 6 -1.2957 -0.0020
4 16 7 1.1762 0.0011
4 16 8 -0.8166 0.0002
4 16 9 0.5167 -0.0008
4 16 10 0.2236 0.0008
4 16 11 -1.3320 -0.0003
4 16 12 1.7210 -0.0006
4 16 13 -1.1344 0.0005
4 16 14 0.5457 0.0009
4 16 15 -0.4254 -0.0020
4 16 16 0.3505 0.0021
4 16 17 -0.0966 -0.0016
4 16 18 -0.1812 0.0002
4 17 0 -1.1405 0.0133
4 17 1 1.9210 -0.0118
4 17 2 -1.3515 0.0088
4 17 3 -0.1249 -0.0060
4 17 4 0.9802 0.0040
4 17 5 -0.6946 -0.0026
4 17 6 0.3666 0.0015
4 17 7 -0.6520 -0.0008
4 17 8 0.7570 -0.0002
4 17 9 -0.2792 0.0014
4 17 10 0.0709 -0.0016
4 17 11 -0.5141 0.0008
4 17 12 0.9067 0.0003
4 17 13 -0.9172 -0.0014
4 17 14 0.8544 0.0018
4 17 15 -0.6733 -0.0012
4 17 16 0.1993 0.0004
4 18 4 0.3878 0.0043
4 18 5 0.4279 -0.0001
4 18 6 -0.5842 -0.0034
4 18 7 0.1477 0.0049
4 18 8 -0.1239 -0.0056
4 18 9 0.5290 0.0065
4 18 10 -0.4886 -0.0072
4 18 11 0.0508 0.0073
4 18 12 0.0003 -0.0066
4 18 13 0.2356 0.0047
4 18 14 -0.0758 -0.0017
5 -13 0 0.0241 -0.0045
5 -12 0 -3.7919 0.0052
5 -12 1 3.0928 -0.0020
5 -12 2 -2.5626 -0.0082
5 -12 3 2.4169 0.0100
5 -11 0 -1.3225 -0.0034
5 -11 1 1.1403 0.0090
5 -11 2 -1.1969 -0.0107
5 -11 3 0.8325 -0.0005
5 -11 4 0.2716 0.0143
5 -11 5 -1.1458 -0.0127
5 -10 0 1.1345 0.0045
5 -10 1 -1.5664 -0.0023
5 -10 2 1.4532 0.0017
5 -10 3 -1.2332 -0.0060
5 -10 4 1.2927 0.0055
5 -10 5 -1.2161 0.0057
5 -10 6 0.7470 -0.0138
5 -10 7 -0.3623 0.0071
5 -9 0 -0.1459 -0.0005
5 -9 1 0.0230 0.0031
5 -9 2 -0.3967 -0.0029
5 -9 3 0.2788 -0.0009
5 -9 4 0.5313 0.0002
5 -9 5 -0.9378 0.0059
5 -9 6 0.3509 -0.0062
5 -9 7 0.4039 -0.0006
5 -9 8 -0.5139 0.0012
5 -8 0 0.5941 -0.0016
5 -8 1 -0.1579 0.0018
5 -8 2 -0.5233 -0.0003
5 -8 3 0.7804 -0.0025
5 -8 4 -0.8391 0.0014
5 -8 5 1.4298 0.0018
5 -8 6 -2.1968 0.0002
5 -8 7 2.0022 -0.0040
5 -8 8 -0.9192 0.0006
5 -8 9 0.2446 0.0047
5 -8 10 -0.4725 -0.0020
5 -7 0 0.0274 0.0003
5 -7 1 -0.2528 -0.0012
5 -7 2 0.4945 0.0022
5 -7 3 -1.0837 -0.0031
5 -7 4 1.5518 0.0012
5 -7 5 -1.1161 0.0015
5 -7 6 0.1527 -0.0005
5 -7 7 0.2409 -0.0002
5 -7 8 -0.0342 -0.0029
5 -7 9 -0.0265 0.0030
5 -7 10 -0.0115 0.0024
5 -7 11 -0.2749 -0.0043
5 -6 0 1.0980 -0.0012
5 -6 1 -0.7961 0.0012
5 -6 2 0.1816 -0.0018
5 -6 3 0.2219 0.0016
5 -6 4 -0.6175 -0.0019
5 -6 5 1.2634 0.0019
5 -6 6 -1.3844 0.0001
5 -6 7 0.2721 -0.0006
5 -6 8 1.1119 -0.0005
5 -6 9 -1.4413 -0.0015
5 -6 10 0.9578 0.0044
5 -6 11 -0.5264 -0.0020
5 -6 12 0.2326 -0.0014
5 -5 0 0.7428 0.0044
5 -5 1 0.3532 -0.0037
5 -5 2 -0.8118 0.0017
5 -5 3 0.4475 -0.0016
5 -5 4 0.0914 0.0015
5 -5 5 -0.1273 -0.0014
5 -5 6 -0.0124 0.0017
5 -5 7 -0.0476 -0.0008
5 -5 8 -0.2566 -0.0013
5 -5 9 1.0323 0.0022
5 -5 10 -1.2390 -0.0033
5 -5 11 0.5549 0.0041
5 -5 12 0.1021 0.0017
5 -5 13 -0.3255 -0.0125
5 -5 14 0.4226 0.0159
5 -4 0 -2.9787 0.0006
5 -4 1 2.5380 0.0022
5 -4 2 -1.4073 -0.0026
5 -4 3 0.3132 0.0009
5 -4 4 -0.0588 -0.0008
5 -4 5 0.6805 0.0020
5 -4 6 -1.0342 -0.0019
5 -4 7 0.5029 0.0012
5 -4 8 0.0501 -0.0001
5 -4 9 -0.0349 -0.0020
5 -4 10 -0.1170 0.0031
5 -4 11 0.3207 -0.0031
5 -4 12 -0.7118 0.0035
5 -4 13 0.6818 0.0001
5 -4 14 -0.0280 -0.0106
5 -4 15 -0.3044 0.0179
5 -3 0 -0.8081 0.0062
5 -3 1 -0.3858 -0.0052
5 -3 2 0.8848 0.0037
5 -3 3 -0.5818 -0.0030
5 -3 4 -0.1643 0.0021
5 -3 5 0.7552 -0.0018
5 -3 6 -0.5173 0.0026
5 -3 7 -0.1543 -0.0026
5 -3 8 0.1564 0.0016
5 -3 9 0.3839 -0.0004
5 -3 10 -0.5077 -0.0014
5 -3 11 0.2403 0.0025
5 -3 12 0.0010 -0.0011
5 -3 13 -0.3737 -0.0007
5 -3 14 0.5579 0.0019
5 -3 15 0.1308 -0.0070
5 -3 16 -1.0410 0.0141
5 -2 0 0.9552 -0.0036
5 -2 1 -1.1112 0.0041
5 -2 2 0.0958 -0.0025
5 -2 3 0.5532 0.0008
5 -2 4 -0.2260 -0.0011
5 -2 5 -0.6494 0.0019
5 -2 6 1.6427 -0.0014
5 -2 7 -2.1594 0.0005
5 -2 8 1.8026 0.0002
5 -2 9 -1.1843 -0.0006
5 -2 10 0.8890 0.0006
5 -2 11 -0.6404 -0.0015
5 -2 12 0.5212 0.0034
5 -2 13 -0.9449 -0.0032
5 -2 14 1.1399 0.0007
5 -2 15 -0.2117 -0.0006
5 -2 16 -0.8979 0.0022
5 -1 0 2.9616 0.0084
5 -1 1 -1.5189 -0.0081
5 -1 2 0.1785 0.0055
5 -1 3 -0.1835 -0.0030
5 -1 4 0.8947 0.0020
5 -1 5 -1.3011 -0.0026
5 -1 6 1.3630 0.0030
5 -1 7 -1.0695 -0.0018
5 -1 8 0.2570 0.0003
5 -1 9 0.6602 0.0000
5 -1 10 -1.2210 0.0004
5 -1 11 1.2416 -0.0007
5 -1 12 -0.3380 0.0005
5 -1 13 -1.1525 0.0010
5 -1 14 1.6455 -0.0015
5 -1 15 -0.6422 -0.0012
5 -1 16 -0.2018 0.0035
5 -1 17 -0.1299 -0.0009
5 0 0 -0.9057 -0.0043
5 0 1 2.4101 0.0068
5 0 2 -2.5996 -0.0064
5 0 3 1.4349 0.0037
5 0 4 -0.3695 -0.0015
5 0 5 0.0696 0.0014
5 0 6 0.0729 -0.0018
5 0 7 -0.2488 0.0013
5 0 8 0.1502 0.0003
5 0 9 0.1474 -0.0014
5 0 10 -0.4618 0.0009
5 0 11 0.5621 -0.0003
5 0 12 -0.0219 0.0009
5 0 13 -0.7543 -0.0010
5 0 14 0.6309 0.0002
5 0 15 0.2000 0.0003
5 0 16 -0.3783 -0.0005
5 0 17 -0.1270 -0.0000
5 0 18 0.1868 0.0031
5 1 0 -1.0191 0.0032
5 1 1 0.9838 -0.0045
5 1 2 -0.2547 0.0033
5 1 3 -0.4510 -0.0018
5 1 4 -0.0128 0.0014
5 1 5 1.0875 -0.0024
5 1 6 -1.4572 0.0040
5 1 7 1.1734 -0.0040
5 1 8 -1.1071 0.0019
5 1 9 1.5542 0.0006
5 1 10 -2.2273 -0.0016
5 1 11 2.4856 0.0007
5 1 12 -1.8627 0.0001
5 1 13 1.0729 0.0008
5 1 14 -1.1898 -0.0012
5 1 15 1.7519 -0.0013
5 1 16 -1.5724 0.0043
5 1 17 0.8167 -0.0043
5 1 18 -0.3439 0.0013
5 2 0 3.6183 0.0016
5 2 1 -3.8949 0.0013
5 2 2 4.5539 -0.0029
5 2 3 -4.8065 0.0012
5 2 4 4.1441 0.0011
5 2 5 -3.3947 -0.0010
5 2 6 3.0642 -0.0010
5 2 7 -2.3901 0.0027
5 2 8 0.9708 -0.0022
5 2 9 0.3665 -0.0000
5 2 10 -0.6648 0.0020
5 2 11 -0.3176 -0.0026
5 2 12 1.8692 0.0023
5 2 13 -2.5113 -0.0015
5 2 14 1.5255 0.0009
5 2 15 -0.0475 -0.0002
5 2 16 -0.5393 -0.0012
5 2 17 0.3234 0.0024
5 2 18 -0.0191 -0.0005
5 2 19 -0.1620 -0.0040
5 3 0 -4.5561 0.0087
5 3 1 4.2014 -0.0066
5 3 2 -3.0683 0.0041
5 3 3 2.0270 -0.0033
5 3 4 -1.4129 0.0025
5 3 5 0.7722 -0.0013
5 3 6 -0.0961 0.0014
5 3 7 -0.1553 -0.0025
5 3 8 0.1665 0.0030
5 3 9 -0.4863 -0.0021
5 3 10 1.0330 0.0002
5 3 11 -1.3029 0.0013
5 3 12 0.8783 -0.0022
5 3 13 0.4580 0.0030
5 3 14 -2.1768 -0.0030
5 3 15 2.9748 0.0008
5 3 16 -2.1998 0.0025
5 3 17 0.6359 -0.0048
5 3 18 0.5626 0.0048
5 3 19 -0.8853 -0.0026
5 3 20 0.4867 -0.0009
5 4 0 3.3722 -0.0025
5 4 1 -2.5804 0.0057
5 4 2 1.6838 -0.0057
5 4 3 -0.3716 0.0031
5 4 4 -1.1199 -0.0016
5 4 5 2.0789 0.0018
5 4 6 -2.2851 -0.0020
5 4 7 2.0324 0.0020
5 4 8 -1.4852 -0.0021
5 4 9 0.8008 0.0016
5 4 10 -0.3363 -0.0003
5 4 11 0.2355 -0.0015
5 4 12 -0.4270 0.0029
5 4 13 0.9649 -0.0030
5 4 14 -1.6521 0.0018
5 4 15 1.7941 -0.0002
5 4 16 -1.0514 -0.0019
5 4 17 0.0302 0.0036
5 4 18 0.4144 -0.0025
5 4 19 -0.0877 -0.0012
5 4 20 -0.4414 0.0039
5 5 0 -0.8340 0.0051
5 5 1 2.2249 -0.0053
5 5 2 -3.1716 0.0062
5 5 3 3.4756 -0.0067
5 5 4 -2.8031 0.0050
5 5 5 1.0900 -0.0029
5 5 6 0.8975 0.0023
5 5 7 -2.1473 -0.0023
5 5 8 2.4036 0.0022
5 5 9 -2.0737 -0.0022
5 5 10 1.5907 0.0017
5 5 11 -1.2392 -0.0004
5 5 12 1.0324 -0.0014
5 5 13 -0.6224 0.0031
5 5 14 -0.1324 -0.0037
5 5 15 0.7212 0.0024
5 5 16 -0.6620 0.0003
5 5 17 0.2779 -0.0027
5 5 18 -0.2361 0.0041
5 5 19 0.5631 -0.0037
5 5 20 -0.6449 0.0010
5 6 0 -5.6913 0.0004
5 6 1 6.5409 0.0031
5 6 2 -5.6933 -0.0035
5 6 3 3.3839 0.0017
5 6 4 -0.5287 -0.0006
5 6 5 -1.7870 0.0000
5 6 6 2.6742 0.0003
5 6 7 -2.0079 0.0003
5 6 8 0.6225 -0.0011
5 6 9 0.5793 0.0013
5 6 10 -1.3697 -0.0011
5 6 11 1.7833 0.0002
5 6 12 -1.7830 0.0015
5 6 13 1.5813 -0.0028
5 6 14 -1.4142 0.0024
5 6 15 0.9981 -0.0005
5 6 16 -0.0955 -0.0020
5 6 17 -0.6642 0.0037
5 6 18 0.5105 -0.0028
5 6 19 0.2187 -0.0004
5 6 20 -0.5059 0.0033
5 6 21 0.1185 -0.0042
5 7 0 -0.6341 -0.0011
5 7 1 -0.1041 0.0011
5 7 2 1.5941 0.0016
5 7 3 -2.9533 -0.0031
5 7 4 3.3900 0.0011
5 7 5 -2.8300 0.0012
5 7 6 1.5575 -0.0014
5 7 7 -0.0856 0.0004
5 7 8 -0.8181 0.0011
5 7 9 0.8514 -0.0019
5 7 10 -0.4685 0.0011
5 7 11 0.0174 0.0004
5 7 12 0.4805 -0.0013
5 7 13 -0.6743 0.0017
5 7 14 0.2935 -0.0015
5 7 15 0.0794 -0.0002
5 7 16 0.0542 0.0023
5 7 17 -0.0722 -0.0026
5 7 18 -0.6154 0.0010
5 7 19 1.3044 0.0018
5 7 20 -1.0984 -0.0047
5 7 21 0.3683 0.0060
5 8 0 -0.3517 0.0007
5 8 1 0.1364 0.0003
5 8 2 0.3005 0.0001
5 8 3 -0.4257 -0.0006
5 8 4 0.1475 0.0010
5 8 5 0.1820 -0.0026
5 8 6 -0.4766 0.0037
5 8 7 0.6663 -0.0026
5 8 8 -0.4340 0.0007
5 8 9 0.0250 0.0001
5 8 10 -0.1471 0.0001
5 8 11 0.6715 -0.0014
5 8 12 -0.9051 0.0033
5 8 13 0.9260 -0.0034
5 8 14 -1.0684 0.0013
5 8 15 0.9255 0.0010
5 8 16 -0.3349 -0.0025
5 8 17 0.0598 0.0029
5 8 18 -0.3248 -0.0010
5 8 19 0.2410 -0.0025
5 8 20 0.4869 0.0046
5 8 21 -0.9051 -0.0040
5 9 0 1.0487 0.0013
5 9 1 -1.2434 0.0017
5 9 2 1.2043 -0.0022
5 9 3 -0.5152 0.0021
5 9 4 -0.3514 -0.0026
5 9 5 0.6740 0.0028
5 9 6 -0.4766 -0.0032
5 9 7 0.0155 0.0034
5 9 8 0.5269 -0.0024
5 9 9 -0.4718 0.0014
5 9 10 -0.5383 -0.0015
5 9 11 1.4263 0.0017
5 9 12 -1.1884 -0.0014
5 9 13 0.4679 0.0015
5 9 14 -0.0374 -0.0011
5 9 15 -0.4991 -0.0010
5 9 16 1.2242 0.0032
5 9 17 -1.3062 -0.0030
5 9 18 0.6897 0.0009
5 9 19 -0.2869 0.0017
5 9 20 0.2755 -0.0045
5 9 21 -0.0541 0.0056
5 10 0 0.1565 -0.0021
5 10 1 0.2263 0.0001
5 10 2 -0.6521 0.0027
5 10 3 1.1028 -0.0030
5 10 4 -1.1629 0.0018
5 10 5 0.9155 -0.0021
5 10 6 -0.9238 0.0032
5 10 7 0.9547 -0.0036
5 10 8 -0.4189 0.0034
5 10 9 -0.2316 -0.0020
5 10 10 0.4122 0.0000
5 10 11 -0.5743 0.0006
5 10 12 0.8563 -0.0003
5 10 13 -0.5171 0.0006
5 10 14 -0.2010 -0.0009
5 10 15 0.1399 0.0007
5 10 16 0.4529 -0.0018
5 10 17 -0.3158 0.0036
5 10 18 -0.4330 -0.0024
5 10 19 0.7153 -0.0020
5 10 20 -0.4732 0.0053
5 10 21 0.3260 -0.0054
5 11 0 -1.0461 0.0003
5 11 1 0.7401 -0.0013
5 11 2 -0.4455 0.0021
5 11 3 0.4896 -0.0014
5 11 4 -0.6475 0.0006
5 11 5 0.9546 -0.0002
5 11 6 -1.3859 -0.0011
5 11 7 1.1963 0.0023
5 11 8 -0.2582 -0.0017
5 11 9 -0.2140 0.0003
5 11 10 -0.2211 0.0005
5 11 11 0.4778 -0.0012
5 11 12 -0.2606 0.0011
5 11 13 0.4544 -0.0002
5 11 14 -0.9773 0.0003
5 11 15 1.0374 -0.0014
5 11 16 -0.9020 0.0016
5 11 17 0.9600 -0.0013
5 11 18 -0.4587 0.0016
5 11 19 -0.8888 0.0001
5 11 20 1.8681 -0.0055
5 11 21 -1.5862 0.0100
5 12 0 -0.0534 0.0008
5 12 1 0.6472 -0.0003
5 12 2 -1.2905 -0.0006
5 12 3 1.2467 0.0015
5 12 4 -0.2112 -0.0013
5 12 5 -0.8535 0.0006
5 12 6 1.0834 -0.0007
5 12 7 -0.8427 0.0011
5 12 8 0.4087 -0.0011
5 12 9 0.4907 0.0018
5 12 10 -1.1815 -0.0027
5 12 11 0.6911 0.0026
5 12 12 0.1676 -0.0024
5 12 13 -0.0955 0.0030
5 12 14 -0.3125 -0.0027
5 12 15 -0.0130 0.0016
5 12 16 0.6243 -0.0009
5 12 17 -0.8970 0.0003
5 12 18 1.1324 -0.0000
5 12 19 -1.2569 0.0026
5 12 20 0.6873 -0.0074
5 13 0 0.1776 0.0027
5 13 1 0.5158 -0.0037
5 13 2 -0.9636 0.0044
5 13 3 0.6294 -0.0046
5 13 4 0.0949 0.0046
5 13 5 -0.0949 -0.0040
5 13 6 -0.5976 0.0030
5 13 7 0.7951 -0.0027
5 13 8 -0.3928 0.0029
5 13 9 0.2954 -0.0024
5 13 10 -0.3288 0.0017
5 13 11 -0.2148 -0.0019
5 13 12 0.8989 0.0018
5 13 13 -1.2407 -0.0010
5 13 14 1.7098 0.0008
5 13 15 -2.1195 -0.0002
5 13 16 1.4644 -0.0016
5 13 17 -0.0824 0.0029
5 13 18 -0.6023 -0.0033
5 13 19 0.3876 0.0046
5 13 20 -0.1291 -0.0055
5 14 0 0.0370 0.0003
5 14 1 0.4042 -0.0003
5 14 2 -0.4356 -0.0004
5 14 3 -0.1174 0.0010
5 14 4 0.5043 -0.0011
5 14 5 0.0154 0.0012
5 14 6 -0.6573 -0.0015
5 14 7 0.2429 0.0019
5 14 8 0.7084 -0.0026
5 14 9 -1.1714 0.0038
5 14 10 1.6267 -0.0039
5 14 11 -2.6379 0.0031
5 14 12 3.2372 -0.0033
5 14 13 -2.5531 0.0035
5 14 14 1.0528 -0.0018
5 14 15 0.5882 -0.0010
5 14 16 -1.7613 0.0031
5 14 17 1.5034 -0.0039
5 14 18 0.1374 0.0020
5 14 19 -1.4491 0.0032
5 15 0 -0.8875 -0.0017
5 15 1 0.7206 0.0036
5 15 2 -0.3220 -0.0045
5 15 3 -0.4504 0.0040
5 15 4 1.0606 -0.0029
5 15 5 -1.0383 0.0027
5 15 6 0.9798 -0.0028
5 15 7 -1.3535 0.0026
5 15 8 1.4375 -0.0023
5 15 9 -0.9774 0.0022
5 15 10 1.0271 -0.0020
5 15 11 -1.7736 0.0023
5 15 12 1.8591 -0.0038
5 15 13 -0.7690 0.0046
5 15 14 -0.4381 -0.0041
5 15 15 0.9196 0.0047
5 15 16 -0.6368 -0.0067
5 15 17 -0.1450 0.0075
5 15 18 0.6547 -0.0067
5 15 19 -0.1780 0.0047
5 16 0 1.0172 0.0058
5 16 1 0.7924 -0.0036
5 16 2 -1.8590 0.0025
5 16 3 1.5243 -0.0023
5 16 4 -0.9501 0.0024
5 16 5 1.1959 -0.0024
5 16 6 -1.6346 0.0030
5 16 7 1.4238 -0.0041
5 16 8 -0.8666 0.0045
5 16 9 0.2101 -0.0043
5 16 10 0.8629 0.0041
5 16 11 -1.8520 -0.0037
5 16 12 1.7347 0.0031
5 16 13 -0.7514 -0.0033
5 16 14 -0.0557 0.0041
5 16 15 0.4727 -0.0037
5 16 16 -0.7838 0.0028
5 16 17 0.9370 -0.0028
5 16 18 -0.9402 0.0019
5 17 0 -2.3152 0.0069
5 17 1 2.3848 -0.0029
5 17 2 -0.8632 -0.0019
5 17 3 -0.8055 0.0054
5 17 4 0.8900 -0.0068
5 17 5 0.2183 0.0066
5 17 6 -0.5277 -0.0057
5 17 7 -0.5064 0.0049
5 17 8 1.4608 -0.0049
5 17 9 -1.5814 0.0049
5 17 10 1.5771 -0.0041
5 17 11 -1.7611 0.0033
5 17 12 1.6514 -0.0026
5 17 13 -1.1879 0.0016
5 17 14 0.6625 -0.0010
5 17 15 -0.0927 0.0013
5 17 16 -0.3733 -0.0009
5 18 4 -0.9077 -0.0094
5 18 5 1.7197 0.0102
5 18 6 -1.2355 -0.0101
5 18 7 0.1546 0.0088
5 18 8 0.2703 -0.0070
5 18 9 -0.2939 0.0054
5 18 10 0.7855 -0.0043
5 18 11 -1.2669 0.0037
5 18 12 0.7601 -0.0033
5 18 13 0.3877 0.0028
5 18 14 -1.0912 -0.0030
6 -12 0 -3.3566 0.0060
6 -12 1 2.1777 -0.0040
6 -11 0 1.0377 0.0043
6 -11 1 -2.1351 0.0049
6 -11 2 2.0727 -0.0101
6 -11 3 -1.5307 0.0001
6 -10 0 2.0325 0.0024
6 -10 1 -2.4364 0.0009
6 -10 2 2.2548 0.0021
6 -10 3 -1.9444 -0.0114
6 -10 4 1.6918 0.0118
6 -10 5 -1.1961 0.0025
6 -9 0 -0.4616 0.0014
6 -9 1 0.4260 -0.0002
6 -9 2 -0.7320 0.0027
6 -9 3 0.8023 -0.0060
6 -9 4 -0.5192 0.0004
6 -9 5 0.4343 0.0103
6 -9 6 -0.8068 -0.0103
6 -9 7 1.0591 -0.0001
6 -8 0 0.2824 0.0010
6 -8 1 -0.0462 -0.0002
6 -8 2 -0.4338 0.0009
6 -8 3 0.7627 -0.0015
6 -8 4 -0.9084 -0.0022
6 -8 5 1.1834 0.0044
6 -8 6 -1.4119 0.0029
6 -8 7 0.8919 -0.0114
6 -8 8 0.2629 0.0087
6 -8 9 -0.8780 -0.0015
6 -7 0 0.6896 -0.0006
6 -7 1 -0.7968 0.0004
6 -7 2 0.6960 0.0012
6 -7 3 -0.9326 -0.0028
6 -7 4 1.6014 0.0011
6 -7 5 -1.9600 0.0006
6 -7 6 1.6511 0.0010
6 -7 7 -1.2340 0.0005
6 -7 8 0.9095 -0.0068
6 -7 9 -0.2756 0.0071
6 -7 10 -0.3817 0.0015
6 -6 0 0.8576 -0.0002
6 -6 1 0.0501 0.0005
6 -6 2 -0.8726 -0.0011
6 -6 3 0.9208 0.0011
6 -6 4 -0.4991 -0.0021
6 -6 5 0.5168 0.0018
6 -6 6 -0.6808 0.0006
6 -6 7 -0.1473 -0.0009
6 -6 8 1.6481 -0.0002
6 -6 9 -2.3566 -0.0029
6 -6 10 1.9824 0.0065
6 -6 11 -1.3077 -0.0030
6 -5 0 -0.3677 0.0011
6 -5 1 0.6998 0.0013
6 -5 2 -0.3430 -0.0021
6 -5 3 -0.5759 0.0005
6 -5 4 1.2320 0.0008
6 -5 5 -0.8730 -0.0020
6 -5 6 0.2263 0.0035
6 -5 7 -0.2479 -0.0025
6 -5 8 0.2089 0.0002
6 -5 9 0.7213 0.0004
6 -5 10 -1.5531 -0.0017
6 -5 11 1.2219 0.0046
6 -5 12 -0.3307 -0.0022
6 -5 13 -0.2076 -0.0053
6 -4 0 -1.8945 0.0067
6 -4 1 1.0579 -0.0029
6 -4 2 -0.0312 0.0011
6 -4 3 -0.6680 -0.0013
6 -4 4 0.4922 0.0001
6 -4 5 0.4315 0.0019
6 -4 6 -0.6438 -0.0034
6 -4 7 -0.5589 0.0048
6 -4 8 1.7721 -0.0044
6 -4 9 -1.9255 0.0011
6 -4 10 1.7036 0.0014
6 -4 11 -1.5063 -0.0018
6 -4 12 0.8154 0.0025
6 -4 13 0.1350 -0.0003
6 -4 14 -0.5572 -0.0081
6 -3 0 0.4630 -0.0030
6 -3 1 -1.4212 0.0049
6 -3 2 1.5134 -0.0033
6 -3 3 -1.1431 0.0003
6 -3 4 0.6086 0.0009
6 -3 5 -0.2069 -0.0015
6 -3 6 0.6054 0.0027
6 -3 7 -1.3526 -0.0034
6 -3 8 1.0663 0.0036
6 -3 9 -0.0130 -0.0030
6 -3 10 -0.2471 -0.0001
6 -3 11 -0.3705 0.0031
6 -3 12 0.8175 -0.0021
6 -3 13 -0.8863 -0.0006
6 -3 14 0.7155 0.0025
6 -3 15 -0.1064 -0.0071
6 -2 0 1.0713 0.0046
6 -2 1 -0.8987 -0.0033
6 -2 2 0.2151 0.0029
6 -2 3 -0.0939 -0.0018
6 -2 4 0.3361 -0.0011
6 -2 5 -0.4146 0.0034
6 -2 6 0.5738 -0.0036
6 -2 7 -0.6230 0.0030
6 -2 8 0.0817 -0.0022
6 -2 9 0.3421 0.0017
6 -2 10 0.0774 -0.0016
6 -2 11 -0.5880 0.0001
6 -2 12 0.5609 0.0030
6 -2 13 -0.4838 -0.0031
6 -2 14 0.4222 -0.0007
6 -2 15 0.0108 0.0031
6 -1 0 1.0969 -0.0013
6 -1 1 -0.1173 0.0027
6 -1 2 -0.3032 -0.0026
6 -1 3 -0.2069 0.0016
6 -1 4 0.6314 -0.0004
6 -1 5 -0.5541 -0.0014
6 -1 6 0.6065 0.0029
6 -1 7 -0.6041 -0.0028
6 -1 8 0.0153 0.0021
6 -1 9 0.4948 -0.0018
6 -1 10 -0.2193 0.0014
6 -1 11 -0.5235 -0.0011
6 -1 12 1.4598 -0.0001
6 -1 13 -2.3302 0.0035
6 -1 14 2.1906 -0.0057
6 -1 15 -0.9321 0.0028
6 -1 16 0.0328 0.0013
6 0 0 -0.8578 0.0016
6 0 1 1.6353 -0.0003
6 0 2 -1.6427 0.0007
6 0 3 0.8120 -0.0019
6 0 4 -0.1604 0.0016
6 0 5 -0.1968 0.0001
6 0 6 0.7159 -0.0019
6 0 7 -0.8712 0.0025
6 0 8 0.3025 -0.0021
6 0 9 0.1418 0.0017
6 0 10 0.0518 -0.0022
6 0 11 -0.5170 0.0018
6 0 12 1.0901 -0.0000
6 0 13 -1.5008 -0.0017
6 0 14 1.1482 0.0032
6 0 15 -0.5017 -0.0043
6 0 16 0.6820 0.0024
6 0 17 -1.2900 0.0019
6 1 0 -1.1935 -0.0047
6 1 1 1.0741 0.0041
6 1 2 -0.2402 -0.0018
6 1 3 -0.7279 -0.0004
6 1 4 0.8368 0.0013
6 1 5 -0.5721 -0.0016
6 1 6 0.5587 0.0021
6 1 7 -0.1302 -0.0022
6 1 8 -1.0785 0.0018
6 1 9 2.2392 -0.0015
6 1 10 -2.6635 0.0020
6 1 11 2.1712 -0.0028
6 1 12 -0.8081 0.0022
6 1 13 -0.5290 0.0006
6 1 14 0.8002 -0.0025
6 1 15 -0.5151 0.0014
6 1 16 0.7228 0.0008
6 1 17 -1.0552 -0.0019
6 1 18 0.7884 0.0022
6 2 0 1.1520 0.0043
6 2 1 -1.4513 -0.0026
6 2 2 2.3339 0.0013
6 2 3 -2.9869 -0.0009
6 2 4 2.9596 -0.0004
6 2 5 -2.8935 0.0026
6 2 6 2.7428 -0.0039
6 2 7 -1.6372 0.0034
6 2 8 -0.0504 -0.0014
6 2 9 0.8655 -0.0004
6 2 10 -0.2779 0.0003
6 2 11 -1.0919 0.0011
6 2 12 2.2388 -0.0016
6 2 13 -2.1531 0.0002
6 2 14 0.9432 0.0025
6 2 15 -0.1988 -0.0041
6 2 16 0.7902 0.0026
6 2 17 -1.6148 0.0005
6 2 18 1.5899 -0.0014
6 3 0 -2.2831 0.0011
6 3 1 2.4196 0.0003
6 3 2 -2.0313 -0.0005
6 3 3 1.8388 -0.0002
6 3 4 -1.9778 0.0003
6 3 5 1.8918 -0.0007
6 3 6 -1.6428 0.0024
6 3 7 1.5466 -0.0039
6 3 8 -1.1050 0.0032
6 3 9 -0.0302 -0.0010
6 3 10 1.0841 -0.0003
6 3 11 -1.2200 -0.0005
6 3 12 0.3726 0.0018
6 3 13 1.0503 -0.0011
6 3 14 -2.0841 -0.0012
6 3 15 1.6452 0.0020
6 3 16 -0.0376 0.0003
6 3 17 -1.2109 -0.0043
6 3 18 1.3658 0.0067
6 3 19 -0.9575 -0.0054
6 4 0 2.6167 0.0005
6 4 1 -1.8403 0.0015
6 4 2 0.9864 -0.0013
6 4 3 0.2893 0.0002
6 4 4 -1.5014 -0.0007
6 4 5 1.8495 0.0018
6 4 6 -1.5000 -0.0022
6 4 7 1.0822 0.0021
6 4 8 -0.6810 -0.0018
6 4 9 0.2736 0.0008
6 4 10 -0.1039 0.0003
6 4 11 0.1609 -0.0004
6 4 12 -0.2739 -0.0004
6 4 13 0.4804 0.0008
6 4 14 -0.5644 0.0005
6 4 15 0.1034 -0.0030
6 4 16 0.6007 0.0038
6 4 17 -0.7431 -0.0015
6 4 18 0.2110 -0.0012
6 4 19 0.3801 0.0012
6 5 0 -4.7138 0.0055
6 5 1 4.7867 -0.0053
6 5 2 -4.1207 0.0048
6 5 3 3.0836 -0.0037
6 5 4 -1.5965 0.0018
6 5 5 -0.2380 -0.0012
6 5 6 1.6179 0.0024
6 5 7 -2.0423 -0.0031
6 5 8 2.0029 0.0025
6 5 9 -2.0391 -0.0016
6 5 10 2.0424 0.0008
6 5 11 -1.7784 -0.0006
6 5 12 1.2413 0.0006
6 5 13 -0.5754 0.0004
6 5 14 0.1651 -0.0021
6 5 15 -0.3255 0.0029
6 5 16 0.6843 -0.0016
6 5 17 -0.5107 -0.0014
6 5 18 -0.3266 0.0052
6 5 19 1.2032 -0.0072
6 5 20 -1.4274 0.0052
6 6 0 -3.6150 -0.0025
6 6 1 2.9284 0.0060
6 6 2 -1.2564 -0.0061
6 6 3 -0.7136 0.0042
6 6 4 2.2379 -0.0031
6 6 5 -2.7385 0.0025
6 6 6 1.9335 -0.0021
6 6 7 -0.3873 0.0025
6 6 8 -0.7493 -0.0028
6 6 9 1.0590 0.0022
6 6 10 -1.1275 -0.0015
6 6 11 1.3817 0.0010
6 6 12 -1.6266 -0.0003
6 6 13 1.6392 -0.0008
6 6 14 -1.3419 0.0023
6 6 15 0.6437 -0.0038
6 6 16 0.2561 0.0034
6 6 17 -0.7773 -0.0002
6 6 18 0.6445 -0.0035
6 6 19 -0.3308 0.0051
6 6 20 0.4196 -0.0045
6 7 0 1.2580 0.0026
6 7 1 -1.8860 -0.0039
6 7 2 2.8509 0.0065
6 7 3 -3.3346 -0.0069
6 7 4 2.9570 0.0043
6 7 5 -1.9087 -0.0024
6 7 6 0.4449 0.0029
6 7 7 0.8957 -0.0038
6 7 8 -1.3329 0.0043
6 7 9 0.8141 -0.0039
6 7 10 -0.0339 0.0026
6 7 11 -0.6825 -0.0012
6 7 12 1.3744 0.0003
6 7 13 -1.6273 0.0011
6 7 14 1.0505 -0.0028
6 7 15 -0.1007 0.0035
6 7 16 -0.6151 -0.0030
6 7 17 1.1588 0.0018
6 7 18 -1.5954 0.0002
6 7 19 1.4321 -0.0017
6 7 20 -0.5208 0.0009
6 8 0 -1.5586 -0.0032
6 8 1 1.7715 0.0056
6 8 2 -1.7045 -0.0052
6 8 3 1.9208 0.0042
6 8 4 -2.1250 -0.0030
6 8 5 1.8432 0.0010
6 8 6 -1.3180 -0.0000
6 8 7 0.7933 0.0016
6 8 8 -0.1748 -0.0034
6 8 9 -0.1183 0.0032
6 8 10 -0.4076 -0.0014
6 8 11 1.0749 -0.0011
6 8 12 -0.9277 0.0029
6 8 13 0.2657 -0.0028
6 8 14 0.2037 0.0017
6 8 15 -0.5912 -0.0011
6 8 16 0.9810 0.0006
6 8 17 -0.8449 -0.0001
6 8 18 0.2222 0.0009
6 8 19 0.0208 -0.0032
6 8 20 0.3159 0.0054
6 9 0 -0.2743 0.0042
6 9 1 -0.1372 -0.0033
6 9 2 0.0952 0.0035
6 9 3 0.6408 -0.0027
6 9 4 -1.0642 0.0011
6 9 5 0.5878 -0.0009
6 9 6 0.1677 0.0015
6 9 7 -0.7662 -0.0019
6 9 8 1.2231 0.0024
6 9 9 -1.0356 -0.0024
6 9 10 0.0479 0.0011
6 9 11 0.5621 0.0002
6 9 12 -0.0579 -0.0008
6 9 13 -0.6322 0.0014
6 9 14 0.8516 -0.0016
6 9 15 -1.2321 0.0006
6 9 16 1.8787 0.0004
6 9 17 -1.9106 -0.0006
6 9 18 1.2567 0.0005
6 9 19 -0.7653 0.0001
6 9 20 0.5893 -0.0023
6 10 0 0.2712 -0.0053
6 10 1 -0.4319 0.0038
6 10 2 -0.1337 -0.0002
6 10 3 0.8238 -0.0013
6 10 4 -0.6618 0.0012
6 10 5 0.1168 -0.0016
6 10 6 -0.2250 0.0016
6 10 7 0.5192 -0.0006
6 10 8 -0.1312 0.0001
6 10 9 -0.3531 -0.0003
6 10 10 0.3160 0.0008
6 10 11 -0.4053 -0.0018
6 10 12 0.8084 0.0026
6 10 13 -0.7469 -0.0023
6 10 14 0.4683 0.0019
6 10 15 -0.9325 -0.0015
6 10 16 1.5910 -0.0008
6 10 17 -1.2179 0.0040
6 10 18 0.2064 -0.0045
6 10 19 0.2867 0.0015
6 10 20 -0.2893 0.0025
6 11 0 -1.0400 0.0008
6 11 1 0.7587 0.0001
6 11 2 -0.6713 -0.0004
6 11 3 0.5200 0.0017
6 11 4 -0.1237 -0.0026
6 11 5 0.1602 0.0027
6 11 6 -0.6248 -0.0034
6 11 7 0.2568 0.0041
6 11 8 0.9366 -0.0033
6 11 9 -1.1833 0.0020
6 11 10 0.1835 -0.0018
6 11 11 0.3527 0.0021
6 11 12 0.0729 -0.0028
6 11 13 -0.3840 0.0037
6 11 14 0.4307 -0.0035
6 11 15 -0.6875 0.0020
6 11 16 0.6353 -0.0006
6 11 17 0.0190 -0.0012
6 11 18 -0.2937 0.0034
6 11 19 -0.2245 -0.0027
6 11 20 0.5576 -0.0025
6 12 0 -0.2735 -0.0000
6 12 1 0.7736 0.0002
6 12 2 -1.2532 0.0010
6 12 3 0.7890 -0.0015
6 12 4 0.4755 0.0022
6 12 5 -1.2489 -0.0034
6 12 6 1.2739 0.0036
6 12 7 -1.4385 -0.0030
6 12 8 1.4328 0.0025
6 12 9 -0.3259 -0.0017
6 12 10 -0.8711 0.0014
6 12 11 0.6578 -0.0026
6 12 12 0.0774 0.0037
6 12 13 0.1016 -0.0033
6 12 14 -0.4578 0.0023
6 12 15 -0.0698 -0.0008
6 12 16 0.8262 -0.0018
6 12 17 -1.0866 0.0043
6 12 18 1.1204 -0.0053
6 12 19 -0.8858 0.0058
6 12 20 0.0870 -0.0050
6 13 0 -1.3114 -0.0004
6 13 1 1.0975 -0.0012
6 13 2 -0.1396 0.0020
6 13 3 -1.0124 -0.0006
6 13 4 1.1388 -0.0010
6 13 5 0.2917 0.0021
6 13 6 -1.6896 -0.0033
6 13 7 1.4096 0.0035
6 13 8 -0.4485 -0.0028
6 13 9 0.4727 0.0024
6 13 10 -0.8798 -0.0024
6 13 11 0.5702 0.0020
6 13 12 -0.1582 -0.0019
6 13 13 0.0999 0.0013
6 13 14 0.3978 0.0012
6 13 15 -1.1827 -0.0037
6 13 16 1.0267 0.0043
6 13 17 -0.0605 -0.0041
6 13 18 -0.5214 0.0039
6 13 19 0.5645 -0.0025
6 13 20 -0.5387 0.0009
6 14 0 -0.7975 -0.0042
6 14 1 0.3848 0.0033
6 14 2 0.0052 -0.0024
6 14 3 -0.2370 0.0020
6 14 4 -0.0470 -0.0009
6 14 5 0.6460 -0.0004
6 14 6 -0.3894 0.0007
6 14 7 -0.8691 -0.0005
6 14 8 1.4402 -0.0003
6 14 9 -0.7009 0.0016
6 14 10 0.2645 -0.0021
6 14 11 -0.7537 0.0021
6 14 12 0.6341 -0.0029
6 14 13 0.7184 0.0040
6 14 14 -2.0745 -0.0040
6 14 15 2.6214 0.0036
6 14 16 -2.3496 -0.0031
6 14 17 1.1022 0.0016
6 14 18 0.5747 -0.0004
6 14 19 -1.2664 0.0010
6 15 0 -3.0216 0.0015
6 15 1 2.7134 -0.0038
6 15 2 -1.7848 0.0052
6 15 3 0.5170 -0.0058
6 15 4 0.1842 0.0063
6 15 5 -0.0927 -0.0064
6 15 6 0.1880 0.0057
6 15 7 -0.7731 -0.0050
6 15 8 0.9299 0.0041
6 15 9 -0.6304 -0.0033
6 15 10 0.7609 0.0030
6 15 11 -0.7861 -0.0027
6 15 12 -0.5463 0.0018
6 15 13 2.4998 -0.0022
6 15 14 -3.2502 0.0037
6 15 15 2.5359 -0.0032
6 15 16 -1.2716 -0.0001
6 15 17 0.1282 0.0034
6 15 18 0.2937 -0.0055
6 16 0 0.3706 -0.0020
6 16 1 0.4951 0.0035
6 16 2 -0.7423 -0.0034
6 16 3 0.4183 0.0016
6 16 4 -0.4307 0.0015
6 16 5 0.7844 -0.0037
6 16 6 -0.4938 0.0040
6 16 7 -0.3327 -0.0026
6 16 8 0.5050 0.0006
6 16 9 0.0035 0.0007
6 16 10 -0.2502 -0.0010
6 16 11 0.3328 0.0019
6 16 12 -0.8134 -0.0035
6 16 13 1.1973 0.0035
6 16 14 -0.9764 -0.0018
6 16 15 0.6763 -0.0005
6 16 16 -0.6621 0.0036
6 16 17 0.6329 -0.0073
6 17 1 1.4436 0.0080
6 17 2 -0.2588 -0.0080
6 17 3 -0.4058 0.0057
6 17 4 -0.2252 -0.0015
6 17 5 0.9469 -0.0024
6 17 6 -0.2115 0.0045
6 17 7 -1.3779 -0.0050
6 17 8 2.0990 0.0049
6 17 9 -1.7968 -0.0047
6 17 10 1.4019 0.0037
6 17 11 -0.9358 -0.0010
6 17 12 0.0449 -0.0020
6 17 13 0.8006 0.0029
6 17 14 -1.1007 -0.0029
6 17 15 0.9965 0.0033
6 17 16 -0.6516 -0.0031
6 18 4 -1.6492 0.0114
6 18 5 1.6300 -0.0130
6 18 6 -0.4487 0.0119
6 18 7 -0.5210 -0.0104
6 18 8 0.3533 0.0095
6 18 9 0.0878 -0.0092
6 18 10 0.0236 0.0084
6 18 11 0.0062 -0.0070
6 18 12 -0.8264 0.0064
6 18 13 1.7326 -0.0065
7 -11 0 2.9012 0.0046
7 -11 1 -3.2651 0.0064
7 -10 0 0.9957 -0.0054
7 -10 1 -0.4643 0.0102
7 -10 2 0.0577 -0.0030
7 -10 3 -0.0719 -0.0117
7 -9 0 -0.1848 0.0015
7 -9 1 0.5231 -0.0022
7 -9 2 -0.9630 0.0068
7 -9 3 1.3999 -0.0087
7 -9 4 -1.6273 -0.0011
7 -9 5 1.4864 0.0135
7 -8 0 0.5809 -0.0023
7 -8 1 -0.0602 0.0031
7 -8 2 -0.4356 -0.0018
7 -8 3 0.6715 0.0020
7 -8 4 -0.3891 -0.0065
7 -8 5 -0.1703 0.0068
7 -8 6 0.5241 0.0037
7 -8 7 -0.7640 -0.0130
7 -7 0 0.4279 -0.0017
7 -7 1 -0.1434 0.0016
7 -7 2 -0.2516 0.0009
7 -7 3 0.2815 -0.0030
7 -7 4 0.4726 0.0019
7 -7 5 -1.3139 -0.0020
7 -7 6 1.4090 0.0041
7 -7 7 -1.0708 -0.0003
7 -7 8 0.7424 -0.0092
7 -7 9 -0.1445 0.0110
7 -6 0 -0.6571 -0.0010
7 -6 1 1.9204 0.0006
7 -6 2 -2.4435 0.0006
7 -6 3 1.7737 -0.0013
7 -6 4 -0.4321 -0.0005
7 -6 5 -0.1214 0.0013
7 -6 6 -0.2550 0.0000
7 -6 7 0.0666 0.0008
7 -6 8 1.0377 -0.0015
7 -6 9 -1.7310 -0.0035
7 -6 10 1.4984 0.0082
7 -5 0 -1.9209 0.0016
7 -5 1 1.3813 0.0015
7 -5 2 -0.2611 -0.0024
7 -5 3 -0.9309 0.0021
7 -5 4 1.5156 -0.0029
7 -5 5 -0.9437 0.0021
7 -5 6 0.2318 0.0008
7 -5 7 -0.5897 -0.0020
7 -5 8 0.9828 0.0027
7 -5 9 0.0413 -0.0049
7 -5 10 -1.4795 0.0036
7 -5 11 1.5992 0.0019
7 -4 0 -0.2472 0.0040
7 -4 1 -0.3019 -0.0016
7 -4 2 0.4574 0.0018
7 -4 3 -0.4348 -0.0029
7 -4 4 0.1771 0.0019
7 -4 5 0.4504 -0.0006
7 -4 6 -0.4013 -0.0008
7 -4 7 -0.8471 0.0035
7 -4 8 1.8135 -0.0048
7 -4 9 -1.6099 0.0030
7 -4 10 1.4126 -0.0017
7 -4 11 -1.7438 0.0009
7 -4 12 1.4646 0.0031
7 -3 0 1.1782 -0.0060
7 -3 1 -1.5887 0.0077
7 -3 2 1.1703 -0.0048
7 -3 3 -0.6239 0.0019
7 -3 4 0.0067 -0.0021
7 -3 5 0.6548 0.0025
7 -3 6 -0.4034 -0.0016
7 -3 7 -0.5935 0.0003
7 -3 8 0.6473 0.0018
7 -3 9 0.3694 -0.0035
7 -3 10 -0.8449 0.0021
7 -3 11 0.5108 -0.0001
7 -3 12 -0.3625 0.0009
7 -3 13 0.3603 -0.0014
7 -2 0 0.2965 0.0053
7 -2 1 -0.2707 -0.0054
7 -2 2 0.0385 0.0055
7 -2 3 -0.0675 -0.0038
7 -2 4 -0.2120 0.0007
7 -2 5 0.8700 0.0008
7 -2 6 -0.8534 -0.0006
7 -2 7 0.3009 0.0008
7 -2 8 -0.2943 -0.0012
7 -2 9 0.3558 0.0022
7 -2 10 0.4491 -0.0039
7 -2 11 -1.2482 0.0035
7 -2 12 1.0160 -0.0005
7 -2 13 -0.3779 -0.0004
7 -2 14 0.0699 -0.0017
7 -1 0 0.4086 -0.0062
7 -1 1 -0.2487 0.0072
7 -1 2 0.3173 -0.0054
7 -1 3 -0.6768 0.0034
7 -1 4 0.5503 -0.0024
7 -1 5 -0.2338 0.0011
7 -1 6 0.7104 0.0000
7 -1 7 -1.3559 -0.0003
7 -1 8 1.2046 0.0002
7 -1 9 -1.0584 -0.0003
7 -1 10 1.6670 0.0004
7 -1 11 -2.2118 -0.0016
7 -1 12 2.1687 0.0028
7 -1 13 -1.9545 -0.0009
7 -1 14 1.4973 -0.0016
7 -1 15 -0.6330 0.0006
7 0 0 -0.0826 0.0046
7 0 1 0.3075 -0.0051
7 0 2 -0.4752 0.0056
7 0 3 0.3409 -0.0050
7 0 4 -0.3385 0.0028
7 0 5 0.0751 -0.0008
7 0 6 0.6698 -0.0002
7 0 7 -0.7353 0.0006
7 0 8 -0.2398 -0.0007
7 0 9 0.8381 0.0013
7 0 10 -0.4267 -0.0026
7 0 11 -0.1661 0.0030
7 0 12 0.5984 -0.0024
7 0 13 -0.9921 0.0017
7 0 14 1.0156 0.0001
7 0 15 -0.7844 -0.0027
7 0 16 0.9127 0.0022
7 1 0 -1.1930 -0.0068
7 1 1 1.0776 0.0074
7 1 2 -0.2009 -0.0056
7 1 3 -0.9004 0.0041
7 1 4 1.3034 -0.0041
7 1 5 -1.2893 0.0036
7 1 6 0.9704 -0.0020
7 1 7 0.3452 0.0003
7 1 8 -2.1520 0.0007
7 1 9 2.8973 -0.0011
7 1 10 -2.3009 0.0014
7 1 11 1.1160 -0.0020
7 1 12 0.2770 0.0016
7 1 13 -1.3245 0.0006
7 1 14 1.3188 -0.0028
7 1 15 -0.7018 0.0035
7 1 16 0.3411 -0.0032
7 1 17 -0.0543 0.0018
7 2 0 0.8376 0.0042
7 2 1 -0.9083 -0.0044
7 2 2 1.5455 0.0035
7 2 3 -1.9739 -0.0022
7 2 4 1.7839 0.0009
7 2 5 -1.4629 -0.0005
7 2 6 0.8448 0.0011
7 2 7 0.4714 -0.0013
7 2 8 -1.4066 0.0009
7 2 9 0.6904 0.0002
7 2 10 1.0909 -0.0018
7 2 11 -2.5169 0.0033
7 2 12 2.8090 -0.0036
7 2 13 -1.7103 0.0023
7 2 14 -0.1298 0.0003
7 2 15 1.1016 -0.0027
7 2 16 -0.6288 0.0025
7 2 17 -0.0992 -0.0002
7 3 0 -0.9965 -0.0023
7 3 1 1.5025 0.0036
7 3 2 -1.7247 -0.0022
7 3 3 2.1233 0.0007
7 3 4 -2.6395 -0.0006
7 3 5 2.7811 0.0007
7 3 6 -2.7371 -0.0001
7 3 7 2.6604 -0.0002
7 3 8 -1.9132 -0.0005
7 3 9 0.4729 0.0011
7 3 10 0.5498 -0.0002
7 3 11 -0.5630 -0.0024
7 3 12 -0.0452 0.0046
7 3 13 0.8352 -0.0038
7 3 14 -1.2607 -0.0000
7 3 15 0.8142 0.0037
7 3 16 -0.0938 -0.0044
7 3 17 0.1343 0.0020
7 3 18 -0.6494 0.0015
7 4 0 0.9765 0.0038
7 4 1 -0.8430 -0.0032
7 4 2 0.5582 0.0027
7 4 3 0.2712 -0.0016
7 4 4 -1.0066 0.0001
7 4 5 0.8944 0.0003
7 4 6 -0.2975 0.0003
7 4 7 -0.1439 -0.0004
7 4 8 0.3919 0.0002
7 4 9 -0.3875 -0.0005
7 4 10 -0.0288 0.0005
7 4 11 0.5115 0.0011
7 4 12 -0.7050 -0.0036
7 4 13 0.7137 0.0050
7 4 14 -0.4769 -0.0033
7 4 15 -0.0986 -0.0012
7 4 16 0.3920 0.0046
7 4 17 0.1262 -0.0036
7 4 18 -0.8780 -0.0007
7 5 0 -3.7505 -0.0027
7 5 1 2.7758 0.0040
7 5 2 -1.6780 -0.0037
7 5 3 0.8548 0.0028
7 5 4 -0.0568 -0.0021
7 5 5 -0.7753 0.0010
7 5 6 1.1933 -0.0000
7 5 7 -1.2307 0.0003
7 5 8 1.4961 -0.0012
7 5 9 -2.0173 0.0016
7 5 10 2.1640 -0.0010
7 5 11 -1.6345 -0.0010
7 5 12 0.7103 0.0038
7 5 13 0.0199 -0.0049
7 5 14 0.0542 0.0029
7 5 15 -0.8523 0.0008
7 5 16 1.4349 -0.0040
7 5 17 -1.1762 0.0048
7 5 18 0.4527 -0.0025
7 5 19 0.1495 -0.0011
7 6 0 0.1607 0.0019
7 6 1 -1.0453 -0.0000
7 6 2 1.9736 0.0004
7 6 3 -2.4375 -0.0014
7 6 4 2.2276 0.0014
7 6 5 -1.3724 -0.0012
7 6 6 0.0475 0.0008
7 6 7 1.1294 0.0000
7 6 8 -1.5132 -0.0004
7 6 9 1.2973 -0.0001
7 6 10 -1.1670 0.0000
7 6 11 1.2828 0.0011
7 6 12 -1.3244 -0.0029
7 6 13 1.1377 0.0043
7 6 14 -0.8159 -0.0034
7 6 15 0.4910 -0.0006
7 6 16 -0.2219 0.0043
7 6 17 -0.0867 -0.0038
7 6 18 0.5426 -0.0003
7 6 19 -1.0437 0.0046
7 7 0 1.0925 -0.0011
7 7 1 -1.1921 0.0018
7 7 2 1.4598 0.0003
7 7 3 -1.3108 -0.0016
7 7 4 0.8028 0.0008
7 7 5 -0.3096 -0.0003
7 7 6 -0.1789 0.0008
7 7 7 0.6326 -0.0009
7 7 8 -0.7009 0.0006
7 7 9 0.3391 -0.0005
7 7 10 0.1758 0.0003
7 7 11 -0.8444 -0.0008
7 7 12 1.6511 0.0017
7 7 13 -2.0347 -0.0018
7 7 14 1.5203 0.0007
7 7 15 -0.4628 0.0010
7 7 16 -0.4376 -0.0028
7 7 17 0.9114 0.0032
7 7 18 -1.0134 -0.0003
7 7 19 0.7286 -0.0045
7 8 0 -2.5224 -0.0011
7 8 1 2.2171 0.0025
7 8 2 -1.8340 -0.0022
7 8 3 2.0255 0.0023
7 8 4 -2.1208 -0.0025
7 8 5 1.4813 0.0015
7 8 6 -0.6099 -0.0008
7 8 7 0.0329 0.0018
7 8 8 0.3495 -0.0026
7 8 9 -0.4206 0.0020
7 8 10 -0.0012 -0.0011
7 8 11 0.3245 0.0006
7 8 12 0.0105 -0.0008
7 8 13 -0.5324 0.0015
7 8 14 0.7101 -0.0014
7 8 15 -0.8741 -0.0007
7 8 16 1.2759 0.0032
7 8 17 -1.4368 -0.0045
7 8 18 1.1117 0.0050
7 8 19 -0.7794 -0.0047
7 8 20 0.7152 0.0030
7 9 0 -0.2317 0.0034
7 9 1 -0.8537 -0.0038
7 9 2 1.0431 0.0049
7 9 3 -0.4713 -0.0042
7 9 4 0.5590 0.0025
7 9 5 -1.4397 -0.0023
7 9 6 1.7637 0.0030
7 9 7 -1.2008 -0.0033
7 9 8 0.6731 0.0035
7 9 9 -0.4937 -0.0031
7 9 10 0.5147 0.0016
7 9 11 -1.0597 -0.0007
7 9 12 1.8870 0.0011
7 9 13 -1.8321 -0.0013
7 9 14 0.7439 0.0008
7 9 15 0.1147 0.0004
7 9 16 -0.1922 -0.0022
7 9 17 0.1694 0.0034
7 9 18 -0.2804 -0.0024
7 9 19 0.0594 0.0008
7 9 20 0.3873 -0.0011
7 10 0 1.3501 -0.0068
7 10 1 -1.5372 0.0060
7 10 2 0.4480 -0.0028
7 10 3 0.5122 0.0016
7 10 4 -0.0207 -0.0021
7 10 5 -0.8010 0.0023
7 10 6 0.4112 -0.0031
7 10 7 0.3566 0.0044
7 10 8 -0.1319 -0.0043
7 10 9 -0.4953 0.0028
7 10 10 0.6207 -0.0014
7 10 11 -0.6482 0.0006
7 10 12 0.7104 -0.0007
7 10 13 -0.2130 0.0015
7 10 14 -0.4122 -0.0008
7 10 15 0.2240 -0.0018
7 10 16 0.2142 0.0042
7 10 17 0.1994 -0.0049
7 10 18 -1.0375 0.0045
7 10 19 1.2599 -0.0032
7 10 20 -0.9651 0.0017
7 11 0 0.2124 0.0003
7 11 1 0.6506 -0.0010
7 11 2 -1.6338 0.0026
7 11 3 1.4870 -0.0026
7 11 4 -0.2095 0.0023
7 11 5 -0.4693 -0.0032
7 11 6 0.1071 0.0035
7 11 7 -0.2805 -0.0028
7 11 8 1.1536 0.0026
7 11 9 -0.9531 -0.0022
7 11 10 -0.3601 0.0009
7 11 11 0.8704 0.0001
7 11 12 -0.2676 -0.0009
7 11 13 -0.1285 0.0020
7 11 14 0.1252 -0.0030
7 11 15 -0.2158 0.0035
7 11 16 -0.0843 -0.0036
7 11 17 0.9921 0.0021
7 11 18 -1.4587 0.0011
7 11 19 0.9538 -0.0031
7 12 0 0.4330 -0.0031
7 12 1 0.1111 0.0010
7 12 2 -0.7673 0.0016
7 12 3 0.4197 -0.0016
7 12 4 0.5038 0.0013
7 12 5 -0.5603 -0.0019
7 12 6 0.0304 0.0016
7 12 7 -0.1593 -0.0005
7 12 8 0.2193 0.0002
7 12 9 1.0074 -0.0003
7 12 10 -2.1567 0.0009
7 12 11 1.5370 -0.0023
7 12 12 -0.3582 0.0034
7 12 13 0.2960 -0.0036
7 12 14 -0.6042 0.0041
7 12 15 0.2833 -0.0045
7 12 16 -0.0182 0.0032
7 12 17 0.2716 -0.0003
7 12 18 -0.3717 -0.0026
7 12 19 0.1400 0.0048
7 13 0 -1.2261 -0.0030
7 13 1 0.7902 0.0018
7 13 2 0.0152 -0.0013
7 13 3 -0.8457 0.0029
7 13 4 0.5727 -0.0034
7 13 5 1.0200 0.0028
7 13 6 -1.9811 -0.0030
7 13 7 1.1323 0.0031
7 13 8 -0.3574 -0.0020
7 13 9 1.2435 0.0013
7 13 10 -2.3196 -0.0018
7 13 11 2.1643 0.0031
7 13 12 -1.6609 -0.0049
7 13 13 1.2903 0.0058
7 13 14 -0.1528 -0.0043
7 13 15 -1.3325 0.0018
7 13 16 1.5589 0.0003
7 13 17 -0.5906 -0.0033
7 13 18 -0.1897 0.0068
7 13 19 0.3818 -0.0083
7 14 0 0.0977 0.0017
7 14 1 -0.9325 -0.0049
7 14 2 1.0180 0.0062
7 14 3 -0.6439 -0.0053
7 14 4 -0.1538 0.0052
7 14 5 0.8059 -0.0057
7 14 6 -0.2038 0.0055
7 14 7 -0.9975 -0.0054
7 14 8 0.6358 0.0053
7 14 9 1.1741 -0.0046
7 14 10 -1.9844 0.0041
7 14 11 1.3672 -0.0046
7 14 12 -1.2508 0.0046
7 14 13 1.9831 -0.0035
7 14 14 -2.1322 0.0015
7 14 15 1.4422 0.0017
7 14 16 -0.6203 -0.0053
7 14 17 -0.3305 0.0069
7 14 18 1.2659 -0.0068
7 15 0 -2.2159 -0.0003
7 15 1 1.9149 -0.0029
7 15 2 -1.0362 0.0030
7 15 3 -0.0784 -0.0011
7 15 4 0.3399 -0.0000
7 15 5 0.2088 0.0010
7 15 6 -0.3455 -0.0026
7 15 7 0.0408 0.0037
7 15 8 -0.2837 -0.0041
7 15 9 0.6248 0.0041
7 15 10 -0.0775 -0.0037
7 15 11 -0.3632 0.0035
7 15 12 -0.5438 -0.0036
7 15 13 1.6090 0.0016
7 15 14 -1.2635 0.0031
7 15 15 0.1414 -0.0069
7 15 16 0.5281 0.0075
7 15 17 -0.6731 -0.0053
7 16 0 1.2415 -0.0037
7 16 1 -1.2642 0.0046
7 16 2 1.1640 -0.0054
7 16 3 -0.7017 0.0045
7 16 4 -0.1563 -0.0020
7 16 5 0.3174 0.0011
7 16 6 0.9372 -0.0030
7 16 7 -2.0762 0.0052
7 16 8 1.3137 -0.0057
7 16 9 0.5172 0.0045
7 16 10 -1.5455 -0.0033
7 16 11 1.6276 0.0046
7 16 12 -1.3128 -0.0080
7 16 13 0.3602 0.0099
7 16 14 0.9606 -0.0095
7 16 15 -1.5327 0.0077
7 16 16 1.2079 -0.0045
7 17 1 0.4646 -0.0093
7 17 2 0.0079 0.0106
7 17 3 -0.1590 -0.0120
7 17 4 -0.0872 0.0131
7 17 5 -0.0962 -0.0122
7 17 6 0.9098 0.0099
7 17 7 -1.1409 -0.0089
7 17 8 0.2672 0.0095
7 17 9 0.3794 -0.0102
7 17 10 -0.0032 0.0089
7 17 11 -0.2941 -0.0060
7 17 12 -0.2466 0.0048
7 17 13 0.8269 -0.0069
7 17 14 -0.8051 0.0088
7 17 15 0.4577 -0.0067
7 18 5 -0.3432 -0.0048
7 18 6 1.0202 -0.0044
7 18 7 -0.7669 0.0105
7 18 8 -0.2885 -0.0127
7 18 9 0.8512 0.0129
7 18 10 -0.6224 -0.0124
7 18 11 0.5589 0.0103
7 18 12 -0.8702 -0.0048
8 -10 0 -1.2281 -0.0065
8 -10 1 1.8808 0.0121
8 -9 0 0.6472 0.0007
8 -9 1 -0.1900 -0.0051
8 -9 2 -0.0556 0.0125
8 -9 3 0.5298 -0.0130
8 -8 0 -0.1338 -0.0015
8 -8 1 0.6623 -0.0008
8 -8 2 -0.7700 0.0031
8 -8 3 0.6268 -0.0004
8 -8 4 0.0261 -0.0069
8 -8 5 -0.9235 0.0079
8 -7 0 -0.5705 -0.0006
8 -7 1 0.4717 0.0007
8 -7 2 -0.3819 0.0005
8 -7 3 0.3555 -0.0007
8 -7 4 0.1080 -0.0000
8 -7 5 -0.5846 -0.0031
8 -7 6 0.3560 0.0078
8 -7 7 0.0865 -0.0044
8 -6 0 -1.6053 -0.0029
8 -6 1 2.0888 0.0017
8 -6 2 -1.6180 0.0011
8 -6 3 0.3192 -0.0024
8 -6 4 1.3301 0.0007
8 -6 5 -1.8623 0.0000
8 -6 6 0.9578 0.0004
8 -6 7 -0.2335 0.0014
8 -6 8 0.4570 -0.0014
8 -5 0 -1.8575 0.0016
8 -5 1 0.1846 0.0001
8 -5 2 1.4302 -0.0011
8 -5 3 -2.4289 0.0033
8 -5 4 2.6385 -0.0064
8 -5 5 -1.7136 0.0054
8 -5 6 0.6604 -0.0004
8 -5 7 -0.8160 -0.0040
8 -5 8 1.2176 0.0078
8 -5 9 -0.2565 -0.0112
8 -5 10 -1.1910 0.0088
8 -4 0 2.1379 0.0007
8 -4 1 -2.5398 0.0002
8 -4 2 1.9301 0.0010
8 -4 3 -1.3747 -0.0018
8 -4 4 1.2254 0.0016
8 -4 5 -0.8027 -0.0030
8 -4 6 0.5234 0.0041
8 -4 7 -0.8761 -0.0016
8 -4 8 0.7566 -0.0018
8 -4 9 0.2428 0.0037
8 -4 10 -0.5427 -0.0056
8 -4 11 -0.3889 0.0054
8 -3 0 1.5521 -0.0017
8 -3 1 -1.7320 0.0018
8 -3 2 1.2570 -0.0000
8 -3 3 -0.8950 0.0002
8 -3 4 0.3606 -0.0026
8 -3 5 0.5760 0.0037
8 -3 6 -0.5901 -0.0039
8 -3 7 -0.5727 0.0044
8 -3 8 1.0140 -0.0029
8 -3 9 -0.1020 -0.0006
8 -3 10 -0.6918 0.0025
8 -3 11 0.8688 -0.0033
8 -3 12 -1.1447 0.0040
8 -2 0 -0.3200 0.0030
8 -2 1 0.2275 -0.0032
8 -2 2 -0.2970 0.0034
8 -2 3 0.1945 -0.0026
8 -2 4 -0.4752 0.0017
8 -2 5 0.9407 -0.0028
8 -2 6 -0.3716 0.0038
8 -2 7 -0.6634 -0.0033
8 -2 8 0.5162 0.0027
8 -2 9 0.1692 -0.0017
8 -2 10 0.2518 -0.0012
8 -2 11 -1.1826 0.0032
8 -2 12 1.2055 -0.0023
8 -2 13 -0.6023 0.0013
8 -1 0 1.0644 -0.0030
8 -1 1 -0.8429 0.0030
8 -1 2 0.3358 -0.0010
8 -1 3 -0.1040 0.0004
8 -1 4 -0.1933 -0.0015
8 -1 5 0.1319 0.0025
8 -1 6 0.9217 -0.0030
8 -1 7 -1.7488 0.0034
8 -1 8 1.2374 -0.0031
8 -1 9 -0.6095 0.0029
8 -1 10 0.8686 -0.0025
8 -1 11 -0.9504 -0.0006
8 -1 12 0.2377 0.0048
8 -1 13 0.3225 -0.0053
8 -1 14 -0.3071 0.0022
8 0 0 -0.0865 0.0017
8 0 1 0.3611 -0.0024
8 0 2 -0.7579 0.0027
8 0 3 0.9263 -0.0018
8 0 4 -1.0843 0.0009
8 0 5 0.6966 -0.0017
8 0 6 0.2253 0.0032
8 0 7 -0.1666 -0.0037
8 0 8 -1.1583 0.0031
8 0 9 1.9791 -0.0017
8 0 10 -1.6186 -0.0001
8 0 11 1.1329 0.0015
8 0 12 -0.8490 -0.0037
8 0 13 0.3631 0.0068
8 0 14 0.0056 -0.0073
8 0 15 0.0413 0.0034
8 1 0 -1.1750 -0.0019
8 1 1 1.1288 0.0026
8 1 2 -0.3968 -0.0016
8 1 3 -0.5895 0.0012
8 1 4 1.0152 -0.0017
8 1 5 -1.0001 0.0017
8 1 6 0.3780 -0.0013
8 1 7 1.3155 0.0015
8 1 8 -2.8735 -0.0020
8 1 9 2.5733 0.0027
8 1 10 -0.9680 -0.0028
8 1 11 -0.2375 0.0016
8 1 12 0.6164 0.0002
8 1 13 -0.3953 -0.0011
8 1 14 -0.4016 0.0013
8 1 15 1.2012 -0.0007
8 1 16 -1.3303 -0.0013
8 2 0 0.6960 0.0026
8 2 1 -0.7286 -0.0022
8 2 2 1.0420 0.0016
8 2 3 -1.0381 -0.0010
8 2 4 0.4898 0.0013
8 2 5 0.1231 -0.0032
8 2 6 -0.9017 0.0045
8 2 7 1.8534 -0.0038
8 2 8 -1.7274 0.0023
8 2 9 -0.0771 -0.0015
8 2 10 2.0415 0.0014
8 2 11 -2.6282 -0.0009
8 2 12 1.7985 -0.0012
8 2 13 -0.0244 0.0042
8 2 14 -1.9375 -0.0058
8 2 15 2.8320 0.0045
8 2 16 -2.2948 -0.0018
8 3 0 -0.7056 -0.0013
8 3 1 1.0316 0.0022
8 3 2 -1.4153 -0.0008
8 3 3 1.9304 0.0001
8 3 4 -2.2611 -0.0014
8 3 5 2.1280 0.0031
8 3 6 -2.0187 -0.0040
8 3 7 2.0629 0.0038
8 3 8 -1.5696 -0.0025
8 3 9 0.6556 0.0011
8 3 10 -0.3375 -0.0005
8 3 11 0.7414 0.0003
8 3 12 -1.1955 0.0006
8 3 13 1.4662 -0.0015
8 3 14 -1.4302 0.0014
8 3 15 0.9040 -0.0003
8 3 16 -0.4787 -0.0012
8 3 17 0.8011 0.0020
8 4 0 0.6986 0.0022
8 4 1 -1.0981 -0.0027
8 4 2 1.2322 0.0027
8 4 3 -0.8960 -0.0015
8 4 4 0.6823 0.0006
8 4 5 -0.9660 -0.0018
8 4 6 1.2896 0.0033
8 4 7 -1.3897 -0.0033
8 4 8 1.4365 0.0027
8 4 9 -1.1709 -0.0025
8 4 10 0.3246 0.0024
8 4 11 0.6091 -0.0015
8 4 12 -1.1472 -0.0006
8 4 13 1.2992 0.0035
8 4 14 -0.9276 -0.0055
8 4 15 0.0885 0.0039
8 4 16 0.3884 0.0000
8 4 17 -0.0645 -0.0028
8 5 0 -0.9445 -0.0039
8 5 1 0.3162 0.0043
8 5 2 -0.1195 -0.0025
8 5 3 0.1268 0.0009
8 5 4 0.0706 -0.0008
8 5 5 -0.3242 0.0016
8 5 6 0.2690 -0.0029
8 5 7 -0.2158 0.0038
8 5 8 0.6483 -0.0032
8 5 9 -1.2629 0.0019
8 5 10 1.4828 -0.0012
8 5 11 -1.2580 0.0002
8 5 12 0.8614 0.0018
8 5 13 -0.7023 -0.0035
8 5 14 1.1693 0.0037
8 5 15 -1.8966 -0.0025
8 5 16 1.9724 0.0002
8 5 17 -1.3200 0.0028
8 5 18 0.6890 -0.0042
8 6 0 1.3663 0.0033
8 6 1 -1.0407 -0.0033
8 6 2 0.6696 0.0042
8 6 3 -0.3060 -0.0042
8 6 4 -0.0953 0.0031
8 6 5 0.6008 -0.0026
8 6 6 -1.1385 0.0025
8 6 7 1.4238 -0.0022
8 6 8 -1.3646 0.0020
8 6 9 1.2327 -0.0021
8 6 10 -1.1299 0.0021
8 6 11 0.8180 -0.0016
8 6 12 -0.2294 -0.0006
8 6 13 -0.3752 0.0044
8 6 14 0.6552 -0.0066
8 6 15 -0.3692 0.0036
8 6 16 -0.2753 0.0022
8 6 17 0.5906 -0.0061
8 6 18 -0.2879 0.0062
8 7 0 -0.5253 -0.0062
8 7 1 0.6102 0.0073
8 7 2 -0.5845 -0.0050
8 7 3 0.6843 0.0033
8 7 4 -0.6542 -0.0030
8 7 5 0.1909 0.0026
8 7 6 0.4089 -0.0024
8 7 7 -0.6967 0.0028
8 7 8 0.6804 -0.0028
8 7 9 -0.6274 0.0022
8 7 10 0.7225 -0.0018
8 7 11 -0.9989 0.0012
8 7 12 1.2845 0.0002
8 7 13 -1.2881 -0.0022
8 7 14 0.9115 0.0045
8 7 15 -0.3976 -0.0055
8 7 16 0.0895 0.0031
8 7 17 -0.0181 0.0014
8 7 18 -0.1341 -0.0031
8 8 0 -2.4551 0.0014
8 8 1 1.4403 -0.0029
8 8 2 -0.6980 0.0036
8 8 3 0.7270 -0.0025
8 8 4 -0.7511 0.0013
8 8 5 0.2198 -0.0019
8 8 6 0.2605 0.0028
8 8 7 -0.2546 -0.0027
8 8 8 0.2342 0.0024
8 8 9 -0.4938 -0.0022
8 8 10 0.6949 0.0014
8 8 11 -0.6165 -0.0004
8 8 12 0.2998 -0.0008
8 8 13 0.3030 0.0028
8 8 14 -1.0187 -0.0046
8 8 15 1.2614 0.0046
8 8 16 -0.7836 -0.0034
8 8 17 0.1339 0.0012
8 8 18 0.1070 0.0013
8 8 19 -0.0538 -0.0021
8 9 0 0.5093 -0.0009
8 9 1 -1.4963 0.0019
8 9 2 1.3486 -0.0016
8 9 3 -0.6961 0.0019
8 9 4 0.9614 -0.0025
8 9 5 -1.6956 0.0020
8 9 6 1.2303 -0.0014
8 9 7 0.2600 0.0013
8 9 8 -0.9755 -0.0009
8 9 9 0.3043 0.0008
8 9 10 0.8366 -0.0012
8 9 11 -1.6066 0.0004
8 9 12 1.4794 0.0018
8 9 13 -0.1094 -0.0038
8 9 14 -1.8135 0.0048
8 9 15 2.8461 -0.0044
8 9 16 -2.5657 0.0020
8 9 17 1.8406 0.0012
8 9 18 -1.2698 -0.0030
8 9 19 0.6842 0.0034
8 10 0 1.3440 -0.0020
8 10 1 -0.5964 0.0011
8 10 2 -1.0429 0.0016
8 10 3 1.8001 -0.0020
8 10 4 -0.8093 0.0007
8 10 5 -0.0894 -0.0001
8 10 6 -0.5795 -0.0006
8 10 7 1.2648 0.0015
8 10 8 -0.2918 -0.0012
8 10 9 -1.1634 0.0001
8 10 10 1.2740 0.0003
8 10 11 -0.1066 0.0000
8 10 12 -1.5305 -0.0016
8 10 13 3.1564 0.0041
8 10 14 -3.8587 -0.0045
8 10 15 2.9269 0.0012
8 10 16 -1.3015 0.0038
8 10 17 0.4633 -0.0075
8 10 18 -0.4525 0.0081
8 10 19 0.4572 -0.0050
8 11 0 0.1570 -0.0001
8 11 1 1.7274 -0.0021
8 11 2 -2.9879 0.0045
8 11 3 2.0816 -0.0039
8 11 4 0.2064 0.0030
8 11 5 -1.1691 -0.0040
8 11 6 0.3142 0.0044
8 11 7 0.1486 -0.0032
8 11 8 0.3952 0.0021
8 11 9 -0.2240 -0.0011
8 11 10 -0.8829 0.0006
8 11 11 1.2966 -0.0016
8 11 12 -0.8398 0.0032
8 11 13 0.6803 -0.0039
8 11 14 -0.8005 0.0033
8 11 15 0.5927 -0.0007
8 11 16 -0.5112 -0.0043
8 11 17 0.9170 0.0094
8 11 18 -1.0125 -0.0113
8 11 19 0.3325 0.0094
8 12 0 0.3672 -0.0010
8 12 1 0.2544 -0.0004
8 12 2 -0.6331 0.0014
8 12 3 -0.1960 0.0007
8 12 4 1.1897 -0.0020
8 12 5 -0.6846 0.0017
8 12 6 -0.4410 -0.0026
8 12 7 0.3744 0.0043
8 12 8 0.0858 -0.0042
8 12 9 0.5832 0.0032
8 12 10 -1.2230 -0.0028
8 12 11 0.3015 0.0031
8 12 12 0.9894 -0.0041
8 12 13 -1.1677 0.0044
8 12 14 0.9552 -0.0022
8 12 15 -1.0662 -0.0015
8 12 16 0.7338 0.0039
8 12 17 0.1889 -0.0037
8 12 18 -0.6030 0.0017
8 13 0 0.0880 0.0018
8 13 1 0.3701 -0.0029
8 13 2 -0.3286 0.0031
8 13 3 -0.5942 -0.0024
8 13 4 1.0750 0.0039
8 13 5 -0.3801 -0.0059
8 13 6 0.1234 0.0052
8 13 7 -1.1365 -0.0038
8 13 8 1.4128 0.0039
8 13 9 0.1524 -0.0039
8 13 10 -1.5552 0.0028
8 13 11 1.4152 -0.0019
8 13 12 -0.8557 0.0012
8 13 13 0.3646 -0.0003
8 13 14 0.9350 -0.0011
8 13 15 -2.4634 0.0036
8 13 16 2.5903 -0.0061
8 13 17 -1.5116 0.0055
8 13 18 0.6623 -0.0014
8 14 0 1.5435 -0.0001
8 14 1 -1.5632 -0.0031
8 14 2 1.3945 0.0035
8 14 3 -1.4284 -0.0011
8 14 4 0.9520 -0.0003
8 14 5 -0.1098 0.0008
8 14 6 0.1876 -0.0014
8 14 7 -0.7504 0.0009
8 14 8 -0.0694 -0.0001
8 14 9 1.7131 0.0011
8 14 10 -1.7559 -0.0023
8 14 11 0.3296 0.0014
8 14 12 0.3718 0.0012
8 14 13 -0.1669 -0.0038
8 14 14 0.3748 0.0057
8 14 15 -0.8289 -0.0055
8 14 16 0.7660 0.0032
8 14 17 -0.6585 0.0001
8 15 0 -0.4600 -0.0068
8 15 1 1.1436 0.0059
8 15 2 -1.0319 -0.0067
8 15 3 0.4398 0.0081
8 15 4 -0.5503 -0.0071
8 15 5 1.0057 0.0057
8 15 6 -0.5236 -0.0053
8 15 7 -0.3550 0.0045
8 15 8 0.3273 -0.0032
8 15 9 -0.1892 0.0028
8 15 10 1.1688 -0.0036
8 15 11 -2.1496 0.0059
8 15 12 1.8707 -0.0091
8 15 13 -1.4178 0.0100
8 15 14 1.7976 -0.0066
8 15 15 -1.9783 0.0011
8 15 16 1.1965 0.0034
8 16 0 1.4522 0.0057
8 16 1 -1.8679 -0.0058
8 16 2 1.9518 0.0042
8 16 3 -1.3157 -0.0036
8 16 4 0.3291 0.0053
8 16 5 -0.4855 -0.0058
8 16 6 2.0546 0.0046
8 16 7 -2.8156 -0.0045
8 16 8 1.3173 0.0063
8 16 9 0.6818 -0.0083
8 16 10 -1.1871 0.0090
8 16 11 0.6555 -0.0075
8 16 12 0.0326 0.0047
8 16 13 -1.0822 -0.0022
8 16 14 2.1059 -0.0003
8 16 15 -2.0650 0.0044
8 17 2 0.2985 0.0089
8 17 3 -0.9040 -0.0047
8 17 4 1.4559 0.0010
8 17 5 -1.9800 0.0031
8 17 6 1.9045 -0.0056
8 17 7 -0.4982 0.0045
8 17 8 -1.1805 -0.0021
8 17 9 1.0581 0.0014
8 17 10 0.6360 -0.0025
8 17 11 -1.5538 0.0025
8 17 12 0.8876 0.0019
8 17 13 0.0270 -0.0097
9 -9 0 1.7282 0.0015
9 -8 0 -0.6090 0.0031
9 -8 1 0.4103 -0.0075
9 -8 2 -0.0296 0.0077
9 -8 3 -0.0246 -0.0009
9 -7 0 0.4120 -0.0018
9 -7 1 -1.3218 0.0051
9 -7 2 1.7641 -0.0077
9 -7 3 -1.3607 0.0088
9 -7 4 0.9518 -0.0061
9 -7 5 -0.6569 -0.0025
9 -6 0 -0.6210 -0.0054
9 -6 1 0.1420 0.0037
9 -6 2 0.6884 0.0011
9 -6 3 -1.5241 -0.0050
9 -6 4 2.5174 0.0057
9 -6 5 -2.6999 -0.0052
9 -6 6 1.6571 0.0028
9 -6 7 -0.6745 0.0023
9 -5 0 0.0677 0.0016
9 -5 1 -2.2193 -0.0024
9 -5 2 3.2342 0.0023
9 -5 3 -3.2529 0.0018
9 -5 4 2.9111 -0.0071
9 -5 5 -1.8570 0.0074
9 -5 6 0.6593 -0.0029
9 -5 7 -0.5757 -0.0017
9 -5 8 0.9962 0.0059
9 -4 0 3.0565 0.0002
9 -4 1 -3.2490 0.0003
9 -4 2 2.1144 -0.0005
9 -4 3 -1.3422 0.0018
9 -4 4 1.4487 -0.0016
9 -4 5 -1.2557 -0.0030
9 -4 6 0.7991 0.0069
9 -4 7 -0.7307 -0.0048
9 -4 8 0.3081 -0.0007
9 -4 9 0.7580 0.0059
9 -3 0 -0.0691 0.0010
9 -3 1 -0.1186 -0.0010
9 -3 2 -0.1975 0.0010
9 -3 3 0.1248 -0.0001
9 -3 4 -0.1807 -0.0003
9 -3 5 0.9115 -0.0006
9 -3 6 -0.8674 -0.0012
9 -3 7 -0.5642 0.0062
9 -3 8 1.5702 -0.0082
9 -3 9 -1.2689 0.0050
9 -3 10 0.8546 -0.0002
9 -3 11 -0.7262 -0.0036
9 -2 0 -1.5052 0.0001
9 -2 1 1.5679 0.0022
9 -2 2 -1.8193 -0.0028
9 -2 3 1.4793 0.0025
9 -2 4 -1.1424 -0.0011
9 -2 5 0.9666 -0.0010
9 -2 6 -0.0377 0.0015
9 -2 7 -0.9021 -0.0015
9 -2 8 0.2807 0.0040
9 -2 9 0.8527 -0.0064
9 -2 10 -0.4215 0.0041
9 -2 11 -0.9948 0.0005
9 -2 12 1.5690 -0.0031
9 -1 0 0.3221 -0.0011
9 -1 1 0.0633 -0.0008
9 -1 2 -0.8269 0.0036
9 -1 3 0.9240 -0.0037
9 -1 4 -0.8213 0.0012
9 -1 5 0.5045 0.0013
9 -1 6 0.4286 -0.0029
9 -1 7 -0.8577 0.0032
9 -1 8 0.0307 -0.0031
9 -1 9 0.5317 0.0045
9 -1 10 0.0752 -0.0062
9 -1 11 -0.4039 0.0036
9 -1 12 -0.3303 0.0024
9 -1 13 0.8923 -0.0054
9 0 0 -1.7303 -0.0022
9 0 1 1.6852 0.0023
9 0 2 -1.3708 -0.0025
9 0 3 0.7817 0.0033
9 0 4 -0.6151 -0.0027
9 0 5 0.4260 -0.0002
9 0 6 0.0703 0.0029
9 0 7 0.2454 -0.0034
9 0 8 -1.3999 0.0029
9 0 9 1.6918 -0.0028
9 0 10 -0.8107 0.0036
9 0 11 0.1435 -0.0041
9 0 12 -0.0016 0.0015
9 0 13 -0.3033 0.0046
9 0 14 0.5985 -0.0079
9 1 0 -0.1998 0.0017
9 1 1 0.1157 -0.0019
9 1 2 0.2015 0.0034
9 1 3 -0.5649 -0.0038
9 1 4 0.4563 0.0030
9 1 5 -0.1455 -0.0017
9 1 6 -0.5015 -0.0002
9 1 7 1.8157 0.0022
9 1 8 -2.4955 -0.0032
9 1 9 1.1769 0.0038
9 1 10 0.8725 -0.0043
9 1 11 -1.5548 0.0040
9 1 12 0.8337 -0.0023
9 1 13 0.1913 -0.0008
9 1 14 -0.9544 0.0045
9 2 0 0.8380 -0.0030
9 2 1 -0.8884 0.0039
9 2 2 0.9338 -0.0048
9 2 3 -0.7086 0.0057
9 2 4 0.1790 -0.0048
9 2 5 0.1977 0.0016
9 2 6 -0.5216 0.0012
9 2 7 0.7449 -0.0017
9 2 8 0.0821 0.0016
9 2 9 -1.8822 -0.0026
9 2 10 2.8482 0.0044
9 2 11 -2.0625 -0.0050
9 2 12 0.5102 0.0028
9 2 13 0.8438 0.0020
9 2 14 -1.7101 -0.0060
9 2 15 1.7811 0.0060
9 3 0 -0.1146 -0.0007
9 3 1 0.1439 0.0003
9 3 2 -0.3270 0.0013
9 3 3 0.4989 -0.0020
9 3 4 -0.3882 0.0011
9 3 5 0.0775 0.0003
9 3 6 -0.2173 -0.0017
9 3 7 0.7195 0.0018
9 3 8 -0.7325 -0.0002
9 3 9 0.4153 -0.0005
9 3 10 -0.6863 -0.0021
9 3 11 1.4121 0.0058
9 3 12 -1.8083 -0.0061
9 3 13 1.7273 0.0015
9 3 14 -1.2249 0.0056
9 3 15 0.3218 -0.0106
9 3 16 0.3300 0.0103
9 4 0 1.7226 -0.0001
9 4 1 -1.8038 -0.0004
9 4 2 1.8180 0.0006
9 4 3 -1.7508 0.0008
9 4 4 1.7468 -0.0015
9 4 5 -1.6159 0.0000
9 4 6 1.1452 0.0018
9 4 7 -0.8722 -0.0023
9 4 8 1.2367 0.0017
9 4 9 -1.5281 -0.0012
9 4 10 1.0287 0.0015
9 4 11 -0.1403 -0.0035
9 4 12 -0.5253 0.0053
9 4 13 0.7760 -0.0033
9 4 14 -0.4284 -0.0019
9 4 15 -0.2753 0.0054
9 4 16 0.4782 -0.0038
9 5 0 -0.4534 -0.0014
9 5 1 1.0884 0.0002
9 5 2 -1.7247 0.0015
9 5 3 1.7061 -0.0016
9 5 4 -1.0750 0.0001
9 5 5 0.5863 0.0019
9 5 6 -0.5467 -0.0034
9 5 7 0.3691 0.0032
9 5 8 0.2732 -0.0008
9 5 9 -0.9376 -0.0008
9 5 10 1.4034 -0.0008
9 5 11 -1.9099 0.0037
9 5 12 2.4175 -0.0054
9 5 13 -2.7425 0.0045
9 5 14 2.8612 -0.0001
9 5 15 -2.4287 -0.0068
9 5 16 1.1577 0.0111
9 5 17 0.1943 -0.0088
9 6 0 -0.2358 0.0002
9 6 1 1.2811 -0.0004
9 6 2 -1.6731 0.0009
9 6 3 1.2698 -0.0001
9 6 4 -0.7425 -0.0007
9 6 5 0.6351 -0.0005
9 6 6 -0.7157 0.0021
9 6 7 0.5636 -0.0024
9 6 8 -0.3164 0.0012
9 6 9 0.2373 0.0001
9 6 10 -0.0856 0.0004
9 6 11 -0.3738 -0.0031
9 6 12 0.8623 0.0048
9 6 13 -1.0542 -0.0024
9 6 14 0.8051 -0.0017
9 6 15 0.0269 0.0030
9 6 16 -1.1098 -0.0014
9 6 17 1.5682 -0.0010
9 7 0 -1.2968 -0.0035
9 7 1 1.0343 0.0020
9 7 2 -0.6592 -0.0002
9 7 3 0.2806 0.0002
9 7 4 0.0650 -0.0007
9 7 5 -0.5952 0.0005
9 7 6 1.2757 -0.0010
9 7 7 -1.6668 0.0020
9 7 8 1.5207 -0.0017
9 7 9 -1.1344 0.0008
9 7 10 0.8376 -0.0015
9 7 11 -0.5037 0.0037
9 7 12 -0.0430 -0.0059
9 7 13 0.5567 0.0054
9 7 14 -0.7597 -0.0005
9 7 15 0.7045 -0.0054
9 7 16 -0.4634 0.0062
9 7 17 0.1212 -0.0007
9 8 0 -1.3825 0.0011
9 8 1 0.7050 -0.0027
9 8 2 -0.1522 0.0026
9 8 3 0.0965 -0.0015
9 8 4 -0.1989 0.0015
9 8 5 0.1221 -0.0029
9 8 6 -0.2089 0.0037
9 8 7 0.6203 -0.0035
9 8 8 -0.7405 0.0031
9 8 9 0.1938 -0.0023
9 8 10 0.3911 0.0013
9 8 11 -0.2501 -0.0019
9 8 12 -0.5385 0.0030
9 8 13 1.3845 -0.0019
9 8 14 -1.9168 -0.0019
9 8 15 2.0056 0.0068
9 8 16 -1.6193 -0.0104
9 8 17 1.0370 0.0096
9 8 18 -0.6823 -0.0040
9 9 0 1.0405 -0.0011
9 9 1 -1.2820 0.0033
9 9 2 0.6842 -0.0033
9 9 3 0.1514 0.0029
9 9 4 -0.2534 -0.0029
9 9 5 0.1123 0.0029
9 9 6 -0.8846 -0.0032
9 9 7 2.0109 0.0032
9 9 8 -1.8471 -0.0022
9 9 9 0.3848 0.0016
9 9 10 0.7222 -0.0020
9 9 11 -0.4984 0.0022
9 9 12 -0.6050 -0.0022
9 9 13 1.7626 0.0016
9 9 14 -2.3012 0.0011
9 9 15 1.7645 -0.0055
9 9 16 -0.4417 0.0082
9 9 17 -0.6496 -0.0072
9 9 18 0.8949 0.0036
9 10 0 -0.2545 0.0015
9 10 1 1.3526 -0.0028
9 10 2 -2.4159 0.0055
9 10 3 2.3279 -0.0057
9 10 4 -1.1108 0.0042
9 10 5 0.5500 -0.0035
9 10 6 -1.2713 0.0032
9 10 7 1.2605 -0.0029
9 10 8 0.7000 0.0032
9 10 9 -2.5482 -0.0037
9 10 10 1.9100 0.0039
9 10 11 0.7567 -0.0039
9 10 12 -3.4472 0.0022
9 10 13 4.8424 0.0018
9 10 14 -4.3900 -0.0055
9 10 15 2.2457 0.0069
9 10 16 0.2474 -0.0062
9 10 17 -1.5299 0.0038
9 10 18 1.4400 -0.0006
9 11 0 -0.8085 -0.0041
9 11 1 1.7996 0.0021
9 11 2 -1.7616 -0.0003
9 11 3 0.0045 0.0020
9 11 4 2.1068 -0.0035
9 11 5 -2.2025 0.0026
9 11 6 0.5896 -0.0020
9 11 7 0.1455 0.0028
9 11 8 0.4684 -0.0034
9 11 9 -0.4567 0.0035
9 11 10 -0.5759 -0.0029
9 11 11 0.9599 0.0011
9 11 12 -0.2221 0.0011
9 11 13 -0.5745 -0.0032
9 11 14 1.0754 0.0050
9 11 15 -1.5299 -0.0046
9 11 16 1.5198 -0.0003
9 11 17 -0.7983 0.0078
9 12 0 0.0899 0.0027
9 12 1 -0.1206 -0.0037
9 12 2 0.6369 0.0039
9 12 3 -1.8890 -0.0021
9 12 4 2.4190 0.0021
9 12 5 -1.0208 -0.0031
9 12 6 -0.5465 0.0016
9 12 7 0.1041 0.0005
9 12 8 1.1950 0.0001
9 12 9 -1.1865 -0.0018
9 12 10 0.5606 0.0019
9 12 11 -0.9766 0.0002
9 12 12 1.9338 -0.0038
9 12 13 -2.3880 0.0069
9 12 14 2.7023 -0.0075
9 12 15 -2.9953 0.0056
9 12 16 2.3472 -0.0025
9 12 17 -0.8233 -0.0016
9 13 0 0.0836 0.0010
9 13 1 0.9014 -0.0028
9 13 2 -0.6936 0.0038
9 13 3 -0.9700 -0.0039
9 13 4 2.1574 0.0058
9 13 5 -1.7616 -0.0069
9 13 6 1.3879 0.0047
9 13 7 -1.9231 -0.0025
9 13 8 1.5451 0.0019
9 13 9 0.5087 -0.0013
9 13 10 -2.0673 0.0009
9 13 11 1.8299 -0.0033
9 13 12 -1.0569 0.0078
9 13 13 0.4796 -0.0109
9 13 14 0.5224 0.0100
9 13 15 -1.5303 -0.0046
9 13 16 1.4276 -0.0026
9 13 17 -0.6345 0.0069
9 14 0 -0.0677 -0.0053
9 14 1 0.7484 0.0030
9 14 2 -0.2485 -0.0015
9 14 3 -0.9447 0.0029
9 14 4 0.8929 -0.0040
9 14 5 0.4592 0.0046
9 14 6 -1.1551 -0.0048
9 14 7 1.0152 0.0030
9 14 8 -1.6530 -0.0015
9 14 9 2.6050 0.0033
9 14 10 -1.8795 -0.0069
9 14 11 -0.0295 0.0086
9 14 12 0.9665 -0.0084
9 14 13 -0.8247 0.0065
9 14 14 0.7526 -0.0024
9 14 15 -0.5405 -0.0028
9 14 16 -0.2571 0.0069
9 15 0 -0.3312 0.0000
9 15 1 1.3186 -0.0049
9 15 2 -1.2969 0.0075
9 15 3 1.0509 -0.0080
9 15 4 -1.6785 0.0099
9 15 5 2.1746 -0.0112
9 15 6 -1.1307 0.0108
9 15 7 -0.2804 -0.0108
9 15 8 0.3286 0.0114
9 15 9 0.0106 -0.0111
9 15 10 0.7794 0.0100
9 15 11 -1.7435 -0.0074
9 15 12 1.6621 0.0023
9 15 13 -1.3476 0.0035
9 15 14 1.4141 -0.0071
9 15 15 -0.9283 0.0080
9 16 0 0.6483 0.0077
9 16 1 -1.6720 -0.0116
9 16 2 2.7136 0.0092
9 16 3 -2.8303 -0.0059
9 16 4 2.0972 0.0052
9 16 5 -1.9218 -0.0042
9 16 6 2.4841 0.0022
9 16 7 -1.9160 -0.0014
9 16 8 -0.2937 0.0013
9 16 9 1.9039 -0.0009
9 16 10 -1.5767 0.0016
9 16 11 0.6612 -0.0044
9 16 12 -0.2073 0.0083
9 16 13 -0.2963 -0.0115
9 16 14 0.7685 0.0113
9 17 4 1.7243 -0.0161
9 17 5 -1.9608 0.0183
9 17 6 1.4388 -0.0189
9 17 7 0.1207 0.0173
9 17 8 -1.2776 -0.0166
9 17 9 0.4175 0.0184
9 17 10 1.3694 -0.0198
9 17 11 -1.7076 0.0179
10 -7 0 0.7503 -0.0019
10 -7 1 -1.5294 0.0090
10 -7 2 1.5771 -0.0138
10 -6 0 -1.1666 -0.0028
10 -6 1 0.5648 0.0011
10 -6 2 -0.2085 0.0058
10 -6 3 0.0843 -0.0116
10 -6 4 0.5592 0.0121
10 -5 0 0.1627 0.0048
10 -5 1 -1.7153 -0.0098
10 -5 2 1.5480 0.0105
10 -5 3 -0.8657 -0.0033
10 -5 4 0.7863 -0.0067
10 -5 5 -0.5215 0.0110
10 -5 6 -0.1074 -0.0091
10 -4 0 0.4395 0.0019
10 -4 1 -0.2621 -0.0012
10 -4 2 -0.9452 -0.0021
10 -4 3 1.2701 0.0065
10 -4 4 -0.4561 -0.0059
10 -4 5 0.0972 -0.0013
10 -4 6 -0.2485 0.0078
10 -4 7 0.0131 -0.0069
10 -3 0 -1.3740 0.0008
10 -3 1 0.9911 -0.0000
10 -3 2 -1.2902 -0.0007
10 -3 3 0.9268 -0.0004
10 -3 4 -0.5114 0.0045
10 -3 5 0.9983 -0.0078
10 -3 6 -1.1044 0.0034
10 -3 7 -0.0373 0.0066
10 -3 8 1.0123 -0.0123
10 -3 9 -1.0154 0.0096
10 -2 0 0.0374 -0.0005
10 -2 1 0.4736 0.0028
10 -2 2 -1.2657 -0.0031
10 -2 3 0.9108 0.0023
10 -2 4 -0.4050 -0.0017
10 -2 5 0.5073 0.0029
10 -2 6 -0.2896 -0.0057
10 -2 7 -0.0324 0.0050
10 -2 8 -0.7260 0.0020
10 -2 9 1.6896 -0.0091
10 -2 10 -1.1952 0.0086
10 -1 0 0.3835 -0.0015
10 -1 1 -0.0309 -0.0023
10 -1 2 -0.3748 0.0061
10 -1 3 0.0027 -0.0065
10 -1 4 -0.0216 0.0044
10 -1 5 0.5537 -0.0027
10 -1 6 -0.5666 0.0025
10 -1 7 0.4824 -0.0034
10 -1 8 -0.9479 0.0028
10 -1 9 0.9134 0.0020
10 -1 10 0.0673 -0.0078
10 -1 11 -0.5002 0.0077
10 0 0 -1.0123 -0.0022
10 0 1 0.8291 0.0031
10 0 2 0.0284 -0.0042
10 0 3 -1.0860 0.0053
10 0 4 1.0476 -0.0046
10 0 5 -0.4907 0.0022
10 0 6 0.3767 -0.0012
10 0 7 -0.0574 0.0022
10 0 8 -0.6513 -0.0027
10 0 9 0.5846 0.0007
10 0 10 0.2302 0.0040
10 0 11 -0.4946 -0.0081
10 0 12 0.1808 0.0068
10 1 0 2.3172 0.0009
10 1 1 -2.1277 -0.0024
10 1 2 1.6585 0.0045
10 1 3 -0.9529 -0.0053
10 1 4 -0.0681 0.0047
10 1 5 0.6031 -0.0035
10 1 6 -0.6068 0.0019
10 1 7 0.8206 -0.0012
10 1 8 -0.7344 0.0018
10 1 9 -0.4148 -0.0017
10 1 10 1.4439 -0.0011
10 1 11 -0.9259 0.0051
10 1 12 -0.4430 -0.0072
10 1 13 1.2151 0.0051
10 2 0 0.9481 -0.0029
10 2 1 -0.9114 0.0023
10 2 2 0.9379 -0.0036
10 2 3 -0.8413 0.0060
10 2 4 0.5629 -0.0061
10 2 5 -0.5753 0.0031
10 2 6 0.7826 -0.0007
10 2 7 -1.0133 0.0009
10 2 8 1.7282 -0.0021
10 2 9 -2.5617 0.0020
10 2 10 2.1164 0.0002
10 2 11 -0.3506 -0.0038
10 2 12 -1.1160 0.0061
10 2 13 1.3986 -0.0051
10 2 14 -0.9961 0.0017
10 3 0 0.1749 0.0019
10 3 1 -0.1378 -0.0018
10 3 2 0.1683 0.0026
10 3 3 -0.1423 -0.0039
10 3 4 0.0846 0.0052
10 3 5 0.0890 -0.0049
10 3 6 -0.7565 0.0027
10 3 7 1.5851 -0.0013
10 3 8 -1.7752 0.0027
10 3 9 1.6015 -0.0036
10 3 10 -1.8903 0.0003
10 3 11 2.3983 0.0052
10 3 12 -2.4117 -0.0073
10 3 13 1.9431 0.0034
10 3 14 -1.2240 0.0045
10 4 0 1.1279 -0.0023
10 4 1 -0.7399 0.0014
10 4 2 0.5505 -0.0010
10 4 3 -0.4386 0.0026
10 4 4 0.2429 -0.0042
10 4 5 0.3010 0.0038
10 4 6 -0.9418 -0.0025
10 4 7 0.7147 0.0015
10 4 8 0.5676 -0.0017
10 4 9 -1.6133 0.0033
10 4 10 1.4669 -0.0036
10 4 11 -0.6731 -0.0009
10 4 12 0.0589 0.0077
10 4 13 0.1304 -0.0099
10 4 14 0.0796 0.0048
10 4 15 -0.2828 0.0025
10 5 0 -2.6687 -0.0001
10 5 1 3.4203 -0.0016
10 5 2 -3.5114 0.0028
10 5 3 2.5565 -0.0029
10 5 4 -1.1785 0.0026
10 5 5 0.3550 -0.0022
10 5 6 -0.0498 0.0013
10 5 7 -0.4495 -0.0013
10 5 8 1.0709 0.0030
10 5 9 -1.2428 -0.0040
10 5 10 1.2374 0.0022
10 5 11 -1.6858 0.0017
10 5 12 2.3549 -0.0060
10 5 13 -2.6172 0.0084
10 5 14 2.2370 -0.0047
10 5 15 -1.1505 -0.0050
10 6 0 -0.6873 -0.0005
10 6 1 0.9762 0.0011
10 6 2 -0.4906 -0.0014
10 6 3 -0.5592 0.0030
10 6 4 0.9461 -0.0034
10 6 5 -0.2332 0.0016
10 6 6 -0.5498 0.0002
10 6 7 0.5760 0.0002
10 6 8 -0.2955 -0.0026
10 6 9 0.2526 0.0053
10 6 10 -0.2359 -0.0048
10 6 11 0.1643 -0.0007
10 6 12 -0.3964 0.0074
10 6 13 0.8903 -0.0099
10 6 14 -1.3166 0.0075
10 6 15 1.6868 -0.0023
10 6 16 -1.8461 -0.0039
10 7 0 -0.0487 0.0024
10 7 1 -0.1439 -0.0052
10 7 2 0.5071 0.0049
10 7 3 -0.8060 -0.0028
10 7 4 0.5996 0.0022
10 7 5 -0.3523 -0.0025
10 7 6 0.6785 0.0013
10 7 7 -1.1160 0.0001
10 7 8 0.8652 0.0009
10 7 9 -0.1058 -0.0029
10 7 10 -0.5357 0.0027
10 7 11 1.0454 0.0010
10 7 12 -1.5277 -0.0069
10 7 13 1.6138 0.0106
10 7 14 -1.2061 -0.0075
10 7 15 0.7467 -0.0003
10 7 16 -0.3453 0.0054
10 8 0 -0.3321 0.0006
10 8 1 0.5039 0.0016
10 8 2 -0.1900 -0.0033
10 8 3 0.0466 0.0032
10 8 4 -0.3569 -0.0013
10 8 5 0.6629 -0.0001
10 8 6 -0.7992 -0.0000
10 8 7 1.0121 0.0003
10 8 8 -1.0901 -0.0004
10 8 9 0.6421 0.0016
10 8 10 -0.0803 -0.0027
10 8 11 0.0939 0.0006
10 8 12 -0.4315 0.0043
10 8 13 0.3950 -0.0077
10 8 14 -0.0805 0.0068
10 8 15 -0.0125 -0.0012
10 8 16 -0.0434 -0.0063
10 9 0 1.6349 0.0018
10 9 1 -1.7160 -0.0012
10 9 2 1.3008 0.0023
10 9 3 -0.4113 -0.0025
10 9 4 -0.3254 0.0011
10 9 5 0.6458 0.0006
10 9 6 -0.9015 -0.0015
10 9 7 0.9350 0.0004
10 9 8 -0.1424 0.0017
10 9 9 -1.0033 -0.0024
10 9 10 1.1215 0.0009
10 9 11 0.0123 0.0022
10 9 12 -1.0644 -0.0068
10 9 13 1.0374 0.0106
10 9 14 -0.1983 -0.0089
10 9 15 -0.8968 0.0012
10 9 16 1.9194 0.0073
10 10 0 -0.9845 -0.0011
10 10 1 1.6202 -0.0001
10 10 2 -1.7918 0.0024
10 10 3 1.3232 -0.0022
10 10 4 -0.4696 0.0009
10 10 5 0.0626 -0.0007
10 10 6 -0.1094 0.0008
10 10 7 -0.7053 -0.0008
10 10 8 2.6719 0.0005
10 10 9 -3.7425 -0.0001
10 10 10 2.2361 0.0010
10 10 11 0.6819 -0.0037
10 10 12 -2.6990 0.0060
10 10 13 3.0116 -0.0056
10 10 14 -2.1424 0.0029
10 10 15 0.6996 0.0020
10 10 16 0.6002 -0.0079
10 11 0 -0.5408 -0.0059
10 11 1 -0.1335 0.0025
10 11 2 1.0390 -0.0004
10 11 3 -2.0387 0.0023
10 11 4 2.4974 -0.0036
10 11 5 -1.6603 0.0027
10 11 6 0.3974 -0.0019
10 11 7 -0.3992 0.0019
10 11 8 1.2527 -0.0019
10 11 9 -0.9854 0.0023
10 11 10 -0.3912 -0.0032
10 11 11 0.8144 0.0042
10 11 12 0.4287 -0.0051
10 11 13 -1.9706 0.0043
10 11 14 2.7334 -0.0002
10 11 15 -2.7165 -0.0050
10 11 16 1.9629 0.0073
10 12 0 -0.0308 0.0022
10 12 1 -0.9014 -0.0044
10 12 2 1.6805 0.0049
10 12 3 -2.1808 -0.0044
10 12 4 1.6117 0.0058
10 12 5 0.1742 -0.0071
10 12 6 -1.2035 0.0051
10 12 7 -0.0399 -0.0026
10 12 8 1.8162 0.0029
10 12 9 -1.7691 -0.0046
10 12 10 0.5808 0.0056
10 12 11 -0.2426 -0.0054
10 12 12 0.8235 0.0036
10 12 13 -1.3750 -0.0004
10 12 14 1.8270 -0.0029
10 12 15 -2.1243 0.0058
10 12 16 1.5760 -0.0070
10 13 0 -1.4537 -0.0028
10 13 1 1.9682 0.0025
10 13 2 -1.3559 -0.0020
10 13 3 -0.3250 0.0024
10 13 4 1.3298 -0.0016
10 13 5 -0.9211 0.0010
10 13 6 0.6014 -0.0020
10 13 7 -0.9057 0.0026
10 13 8 0.0858 -0.0032
10 13 9 2.2368 0.0058
10 13 10 -3.7009 -0.0081
10 13 11 3.0413 0.0059
10 13 12 -1.7688 0.0003
10 13 13 1.1451 -0.0068
10 13 14 -0.8075 0.0105
10 13 15 0.6010 -0.0099
10 14 0 -1.9788 -0.0006
10 14 1 2.1884 -0.0028
10 14 2 -1.1281 0.0056
10 14 3 -0.0795 -0.0043
10 14 4 -0.5199 0.0030
10 14 5 2.4083 -0.0026
10 14 6 -3.2206 0.0032
10 14 7 2.7417 -0.0059
10 14 8 -2.6691 0.0083
10 14 9 2.8122 -0.0071
10 14 10 -1.6121 0.0032
10 14 11 -0.2996 0.0018
10 14 12 0.9761 -0.0079
10 14 13 -0.4553 0.0133
10 14 14 -0.0106 -0.0142
10 14 15 0.3621 0.0098
10 15 0 0.0292 0.0062
10 15 1 -0.2316 -0.0156
10 15 2 0.7909 0.0159
10 15 3 -0.4944 -0.0111
10 15 4 -1.1699 0.0081
10 15 5 2.3741 -0.0059
10 15 6 -1.5998 0.0031
10 15 7 0.3546 -0.0019
10 15 8 -0.4664 0.0024
10 15 9 0.8976 -0.0040
10 15 10 -0.1613 0.0075
10 15 11 -0.7990 -0.0112
10 15 12 0.7671 0.0119
10 15 13 -0.3842 -0.0088
10 16 2 2.9840 -0.0095
10 16 3 -3.5219 0.0177
10 16 4 2.8438 -0.0197
10 16 5 -2.2128 0.0202
10 16 6 1.8791 -0.0213
10 16 7 -0.5865 0.0218
10 16 8 -1.4790 -0.0226
10 16 9 2.2233 0.0234
10 16 10 -1.1562 -0.0209
10 16 11 0.1331 0.0141
11 -6 0 -1.4624 -0.0011
11 -5 0 0.2351 0.0050
11 -5 1 -1.0006 -0.0142
11 -5 2 0.1823 0.0148
11 -5 3 0.4824 -0.0049
11 -4 0 -0.3511 0.0019
11 -4 1 0.5719 0.0013
11 -4 2 -1.4346 -0.0090
11 -4 3 1.2357 0.0153
11 -4 4 -0.2231 -0.0124
11 -4 5 0.0531 0.0012
11 -3 0 2.0919 0.0005
11 -3 1 -2.4106 0.0009
11 -3 2 1.6641 -0.0019
11 -3 3 -1.6298 -0.0012
11 -3 4 1.6188 0.0083
11 -3 5 -0.5268 -0.0121
11 -3 6 -0.4434 0.0056
11 -2 0 3.8134 0.0015
11 -2 1 -2.1841 -0.0006
11 -2 2 0.6914 0.0001
11 -2 3 -0.7494 -0.0000
11 -2 4 0.6516 -0.0016
11 -2 5 0.5290 0.0065
11 -2 6 -1.2956 -0.0116
11 -2 7 1.1751 0.0097
11 -2 8 -1.3059 0.0005
11 -1 0 0.1620 -0.0033
11 -1 1 0.3732 0.0015
11 -1 2 -0.0485 0.0008
11 -1 3 -0.8769 -0.0021
11 -1 4 0.5025 0.0027
11 -1 5 0.8311 -0.0043
11 -1 6 -1.2241 0.0071
11 -1 7 0.8342 -0.0097
11 -1 8 -0.8284 0.0087
11 -1 9 0.7987 -0.0015
11 0 0 0.3533 0.0006
11 0 1 -0.1729 0.0003
11 0 2 1.0357 -0.0012
11 0 3 -2.0789 0.0019
11 0 4 1.8635 -0.0018
11 0 5 -1.2922 0.0020
11 0 6 1.5266 -0.0045
11 0 7 -1.6398 0.0080
11 0 8 0.9212 -0.0092
11 0 9 -0.3164 0.0059
11 0 10 0.2072 0.0008
11 1 0 2.6652 0.0002
11 1 1 -2.2150 -0.0009
11 1 2 1.4913 0.0019
11 1 3 -0.2335 -0.0021
11 1 4 -1.3104 0.0018
11 1 5 1.6468 -0.0021
11 1 6 -0.5970 0.0033
11 1 7 -0.3410 -0.0060
11 1 8 0.6800 0.0094
11 1 9 -0.9680 -0.0098
11 1 10 0.8500 0.0049
11 1 11 0.1357 0.0025
11 2 0 0.0757 0.0028
11 2 1 0.0198 -0.0035
11 2 2 0.1180 0.0014
11 2 3 0.0197 0.0015
11 2 4 -0.3779 -0.0018
11 2 5 0.1872 -0.0001
11 2 6 0.3848 0.0001
11 2 7 -0.6969 0.0032
11 2 8 0.9114 -0.0073
11 2 9 -1.0516 0.0091
11 2 10 0.4720 -0.0067
11 2 11 0.6229 0.0003
11 2 12 -1.0796 0.0069
11 3 0 -0.7233 0.0020
11 3 1 0.7124 0.0008
11 3 2 -0.6434 -0.0019
11 3 3 1.0409 0.0006
11 3 4 -1.5837 0.0017
11 3 5 1.8484 -0.0020
11 3 6 -2.1198 0.0000
11 3 7 2.4500 -0.0002
11 3 8 -2.3884 0.0052
11 3 9 2.0638 -0.0101
11 3 10 -1.9406 0.0093
11 3 11 1.7869 -0.0033
11 3 12 -1.2460 -0.0028
11 3 13 0.6234 0.0050
11 4 0 -0.2903 -0.0029
11 4 1 0.0684 0.0005
11 4 2 -0.2398 0.0014
11 4 3 0.7466 -0.0004
11 4 4 -1.1358 -0.0019
11 4 5 1.2975 0.0029
11 4 6 -1.1065 -0.0022
11 4 7 0.1044 0.0008
11 4 8 1.4630 -0.0014
11 4 9 -2.3742 0.0057
11 4 10 2.0573 -0.0094
11 4 11 -1.2595 0.0059
11 4 12 0.7540 0.0037
11 4 13 -0.6289 -0.0107
11 5 0 -2.7513 0.0012
11 5 1 2.5801 -0.0017
11 5 2 -2.1898 0.0018
11 5 3 1.1025 -0.0021
11 5 4 0.2254 0.0035
11 5 5 -0.9675 -0.0044
11 5 6 1.2407 0.0030
11 5 7 -1.5393 -0.0015
11 5 8 1.5170 0.0025
11 5 9 -0.7811 -0.0053
11 5 10 0.0629 0.0080
11 5 11 -0.1686 -0.0083
11 5 12 0.7272 0.0036
11 5 13 -0.9801 0.0042
11 5 14 0.7245 -0.0080
11 6 0 1.2159 -0.0003
11 6 1 -1.5060 0.0004
11 6 2 1.7193 -0.0010
11 6 3 -1.9094 0.0029
11 6 4 1.0828 -0.0036
11 6 5 0.7514 0.0027
11 6 6 -2.0686 -0.0016
11 6 7 2.0749 0.0011
11 6 8 -1.6110 -0.0024
11 6 9 1.3713 0.0056
11 6 10 -1.1309 -0.0077
11 6 11 0.9363 0.0047
11 6 12 -1.1831 0.0022
11 6 13 1.5929 -0.0085
11 6 14 -1.6190 0.0112
11 7 0 0.3909 0.0031
11 7 1 -0.2175 -0.0045
11 7 2 0.3848 0.0027
11 7 3 -0.5907 -0.0013
11 7 4 0.1297 0.0027
11 7 5 0.3117 -0.0041
11 7 6 0.2029 0.0028
11 7 7 -0.8933 -0.0014
11 7 8 0.4930 0.0026
11 7 9 0.6113 -0.0056
11 7 10 -1.2445 0.0076
11 7 11 1.2217 -0.0064
11 7 12 -0.8686 0.0006
11 7 13 0.1912 0.0070
11 7 14 0.5171 -0.0100
11 8 0 -0.4994 -0.0010
11 8 1 0.5374 0.0044
11 8 2 0.1807 -0.0052
11 8 3 -0.6680 0.0035
11 8 4 0.3231 -0.0016
11 8 5 0.0351 0.0016
11 8 6 0.0971 -0.0025
11 8 7 -0.0819 0.0015
11 8 8 -0.2394 -0.0005
11 8 9 0.1148 0.0030
11 8 10 0.5085 -0.0070
11 8 11 -0.8737 0.0076
11 8 12 0.9246 -0.0033
11 8 13 -1.1331 -0.0033
11 8 14 1.2562 0.0083
11 8 15 -0.8702 -0.0079
11 9 0 1.9686 0.0008
11 9 1 -2.0835 -0.0033
11 9 2 1.8825 0.0054
11 9 3 -1.0130 -0.0046
11 9 4 0.0318 0.0022
11 9 5 0.0832 -0.0004
11 9 6 0.5202 0.0008
11 9 7 -1.0464 -0.0033
11 9 8 1.3579 0.0058
11 9 9 -1.4674 -0.0065
11 9 10 0.9062 0.0060
11 9 11 0.1780 -0.0041
11 9 12 -0.6713 -0.0013
11 9 13 0.1847 0.0086
11 9 14 0.3840 -0.0121
11 9 15 -0.4828 0.0090
11 10 0 -1.5817 -0.0025
11 10 1 2.2795 0.0020
11 10 2 -2.3365 -0.0016
11 10 3 2.0542 0.0024
11 10 4 -1.3780 -0.0025
11 10 5 0.3619 0.0017
11 10 6 0.5726 -0.0014
11 10 7 -1.3568 0.0023
11 10 8 2.0280 -0.0040
11 10 9 -1.8912 0.0056
11 10 10 0.4641 -0.0046
11 10 11 1.2058 -0.0001
11 10 12 -1.7781 0.0064
11 10 13 1.4792 -0.0116
11 10 14 -1.2856 0.0139
11 10 15 1.2606 -0.0107
11 11 0 -0.7546 -0.0011
11 11 1 -0.6525 -0.0039
11 11 2 1.3405 0.0055
11 11 3 -1.0392 -0.0036
11 11 4 0.3996 0.0023
11 11 5 0.0745 -0.0025
11 11 6 -0.0813 0.0030
11 11 7 -0.5421 -0.0036
11 11 8 1.0228 0.0044
11 11 9 -0.2060 -0.0042
11 11 10 -1.3911 0.0029
11 11 11 1.8319 0.0001
11 11 12 -0.5596 -0.0047
11 11 13 -0.9346 0.0083
11 11 14 1.4537 -0.0073
11 12 0 0.1031 0.0003
11 12 1 -1.1242 -0.0007
11 12 2 1.2449 -0.0005
11 12 3 -0.8154 0.0009
11 12 4 0.1767 0.0012
11 12 5 0.4706 -0.0024
11 12 6 -0.3475 0.0003
11 12 7 -0.8581 0.0025
11 12 8 1.7119 -0.0036
11 12 9 -0.8735 0.0027
11 12 10 -0.6309 0.0000
11 12 11 1.0217 -0.0043
11 12 12 -0.4232 0.0079
11 12 13 -0.0107 -0.0094
11 12 14 0.1595 0.0077
11 13 0 -0.8415 0.0000
11 13 1 1.3543 0.0015
11 13 2 -1.5333 -0.0015
11 13 3 0.9064 0.0022
11 13 4 -0.1919 -0.0019
11 13 5 -0.0952 0.0008
11 13 6 0.4796 0.0005
11 13 7 -0.7456 -0.0020
11 13 8 -0.4330 0.0013
11 13 9 2.7672 0.0033
11 13 10 -3.8788 -0.0087
11 13 11 2.7728 0.0110
11 13 12 -1.1637 -0.0096
11 13 13 0.5528 0.0056
11 14 0 -0.4083 0.0025
11 14 1 0.3700 -0.0100
11 14 2 -0.0239 0.0125
11 14 3 -0.0378 -0.0094
11 14 4 -1.1476 0.0071
11 14 5 2.7810 -0.0061
11 14 6 -3.1098 0.0056
11 14 7 2.2968 -0.0068
11 14 8 -1.8136 0.0094
11 14 9 1.4945 -0.0117
11 14 10 -0.2413 0.0131
11 14 11 -1.1865 -0.0116
11 14 12 1.1997 0.0052
11 15 2 2.4333 -0.0013
11 15 3 -1.7091 0.0109
11 15 4 -0.2100 -0.0146
11 15 5 1.4760 0.0161
11 15 6 -0.9596 -0.0183
11 15 7 0.0939 0.0192
11 15 8 -0.2963 -0.0182
11 15 9 0.5984 0.0153
11 15 10 0.0918 -0.0095
11 15 11 -0.8156 0.0015
12 -4 0 0.9862 -0.0004
12 -3 0 4.1752 -0.0005
12 -3 1 -3.7227 0.0022
12 -3 2 2.4777 -0.0025
12 -3 3 -2.0289 -0.0024
12 -2 0 2.5084 0.0007
12 -2 1 -0.2431 0.0011
12 -2 2 -0.8966 -0.0023
12 -2 3 0.4659 0.0021
12 -2 4 -0.5819 -0.0032
12 -2 5 1.7583 0.0079
12 -1 0 -2.9987 -0.0070
12 -1 1 2.9866 0.0093
12 -1 2 -1.4473 -0.0074
12 -1 3 -0.2234 0.0035
12 -1 4 0.1676 0.0003
12 -1 5 0.6446 -0.0035
12 -1 6 -0.2984 0.0071
12 0 0 -0.1977 0.0029
12 0 1 0.3688 -0.0047
12 0 2 0.3388 0.0064
12 0 3 -1.0797 -0.0068
12 0 4 0.9906 0.0049
12 0 5 -1.1896 -0.0007
12 0 6 2.2864 -0.0049
12 0 7 -2.7434 0.0094
12 1 0 1.1602 -0.0039
12 1 1 -0.8513 0.0057
12 1 2 0.4085 -0.0062
12 1 3 0.9442 0.0066
12 1 4 -2.6848 -0.0062
12 1 5 2.8658 0.0039
12 1 6 -1.3275 0.0006
12 1 7 -0.0292 -0.0066
12 1 8 0.3957 0.0117
12 1 9 -0.4982 -0.0123
12 2 0 0.5061 0.0022
12 2 1 -0.3720 -0.0037
12 2 2 0.1216 0.0039
12 2 3 0.6906 -0.0038
12 2 4 -1.3439 0.0049
12 2 5 0.8269 -0.0057
12 2 6 0.1381 0.0030
12 2 7 -0.2870 0.0032
12 2 8 -0.0851 -0.0095
12 2 9 0.1258 0.0128
12 2 10 0.0443 -0.0112
12 3 0 -0.1185 -0.0008
12 3 1 0.1519 0.0033
12 3 2 -0.6299 -0.0047
12 3 3 1.6311 0.0049
12 3 4 -2.0189 -0.0048
12 3 5 1.2761 0.0058
12 3 6 -0.4369 -0.0067
12 3 7 0.3097 0.0031
12 3 8 -0.4601 0.0056
12 3 9 0.4334 -0.0132
12 3 10 -0.3390 0.0139
12 4 0 1.5928 -0.0022
12 4 1 -1.9270 -0.0013
12 4 2 0.7964 0.0041
12 4 3 0.5772 -0.0043
12 4 4 -0.8264 0.0033
12 4 5 0.1306 -0.0033
12 4 6 0.6248 0.0044
12 4 7 -1.2726 -0.0051
12 4 8 1.9006 0.0019
12 4 9 -2.1001 0.0064
12 4 10 1.6344 -0.0141
12 4 11 -0.9121 0.0132
12 5 0 0.6166 0.0001
12 5 1 0.0963 0.0013
12 5 2 -1.1478 -0.0027
12 5 3 0.9498 0.0028
12 5 4 0.3029 -0.0010
12 5 5 -1.2661 0.0003
12 5 6 1.5065 -0.0026
12 5 7 -1.4055 0.0050
12 5 8 0.9293 -0.0037
12 5 9 -0.0057 -0.0019
12 5 10 -0.7281 0.0096
12 5 11 0.7553 -0.0149
12 5 12 -0.4084 0.0122
12 6 0 2.6305 -0.0001
12 6 1 -2.0802 -0.0013
12 6 2 1.1566 0.0016
12 6 3 -0.6640 -0.0007
12 6 4 -0.2697 0.0002
12 6 5 1.8335 -0.0006
12 6 6 -2.7212 0.0018
12 6 7 2.3362 -0.0038
12 6 8 -1.5558 0.0037
12 6 9 0.9643 0.0016
12 6 10 -0.3513 -0.0091
12 6 11 -0.1212 0.0127
12 6 12 0.0749 -0.0099
12 7 0 0.0976 0.0011
12 7 1 0.1652 -0.0006
12 7 2 0.2613 -0.0015
12 7 3 -1.0520 0.0018
12 7 4 1.0709 0.0006
12 7 5 -0.8269 -0.0021
12 7 6 1.3317 0.0005
12 7 7 -1.8304 0.0015
12 7 8 1.1769 -0.0018
12 7 9 -0.0344 -0.0002
12 7 10 -0.3514 0.0044
12 7 11 0.0341 -0.0085
12 7 12 0.4017 0.0072
12 8 0 -0.1587 -0.0013
12 8 1 0.1681 0.0013
12 8 2 0.5060 0.0002
12 8 3 -0.9520 -0.0016
12 8 4 0.4392 0.0013
12 8 5 0.0281 0.0009
12 8 6 0.1899 -0.0016
12 8 7 -0.2496 -0.0010
12 8 8 -0.0561 0.0029
12 8 9 -0.2903 0.0004
12 8 10 1.3415 -0.0075
12 8 11 -1.9084 0.0130
12 8 12 1.6039 -0.0137
12 8 13 -1.0349 0.0085
12 9 0 1.2752 -0.0002
12 9 1 -0.5674 -0.0026
12 9 2 0.2346 0.0032
12 9 3 0.3423 -0.0016
12 9 4 -1.0121 0.0003
12 9 5 0.7100 -0.0006
12 9 6 0.2681 0.0020
12 9 7 -0.6006 -0.0036
12 9 8 0.2248 0.0039
12 9 9 0.0479 -0.0042
12 9 10 -0.2462 0.0070
12 9 11 0.6157 -0.0108
12 9 12 -0.6573 0.0104
12 9 13 0.2503 -0.0043
12 10 0 -3.2572 0.0003
12 10 1 4.0472 0.0009
12 10 2 -3.7259 -0.0027
12 10 3 3.1922 0.0034
12 10 4 -2.3790 -0.0020
12 10 5 1.0258 0.0007
12 10 6 -0.0590 -0.0010
12 10 7 0.2115 0.0023
12 10 8 -0.7812 -0.0045
12 10 9 1.0476 0.0070
12 10 10 -1.1948 -0.0079
12 10 11 1.2382 0.0062
12 10 12 -0.9071 -0.0024
12 11 0 -1.5268 0.0022
12 11 1 -0.0425 -0.0055
12 11 2 0.7359 0.0059
12 11 3 -0.1427 -0.0046
12 11 4 -0.4871 0.0037
12 11 5 0.3239 -0.0031
12 11 6 0.1463 0.0030
12 11 7 -0.4469 -0.0044
12 11 8 0.5008 0.0064
12 11 9 -0.0158 -0.0078
12 11 10 -0.8892 0.0084
12 11 11 1.2197 -0.0068
12 11 12 -0.5550 0.0015
12 12 0 1.0616 -0.0011
12 12 1 -1.4050 0.0049
12 12 2 0.8565 -0.0073
12 12 3 -0.2630 0.0070
12 12 4 0.4902 -0.0045
12 12 5 -1.1820 0.0031
12 12 6 1.5956 -0.0040
12 12 7 -1.5691 0.0060
12 12 8 1.0227 -0.0081
12 12 9 0.0624 0.0093
12 12 10 -0.8583 -0.0076
12 12 11 0.4958 0.0029
12 12 12 0.4253 0.0028
12 13 0 0.8508 0.0043
12 13 1 0.3522 -0.0046
12 13 2 -1.5914 0.0054
12 13 3 1.7728 -0.0041
12 13 4 -0.9280 0.0033
12 13 5 -0.0508 -0.0038
12 13 6 0.6096 0.0059
12 13 7 -0.4642 -0.0086
12 13 8 -0.7009 0.0092
12 13 9 2.2585 -0.0064
12 13 10 -2.6273 0.0019
12 13 11 1.3955 0.0030
12 14 2 0.0944 0.0078
12 14 3 0.1040 -0.0025
12 14 4 -0.6541 -0.0002
12 14 5 1.4152 0.0016
12 14 6 -1.6372 -0.0036
12 14 7 1.3132 0.0043
12 14 8 -1.0317 -0.0020
12 14 9 0.5716 -0.0033
13 -1 0 -3.9112 -0.0064
13 -1 1 3.0817 0.0089
13 -1 2 -1.3018 -0.0057
13 0 0 0.0360 0.0047
13 0 1 0.1509 -0.0106
13 0 2 -0.1235 0.0142
13 0 3 0.1329 -0.0131
13 0 4 -0.3368 0.0078
13 1 0 0.7258 -0.0069
13 1 1 -0.6223 0.0106
13 1 2 0.4568 -0.0124
13 1 3 0.6499 0.0131
13 1 4 -2.1932 -0.0121
13 1 5 2.5101 0.0082
13 2 0 1.3273 0.0039
13 2 1 -1.1309 -0.0090
13 2 2 0.3918 0.0123
13 2 3 0.7308 -0.0134
13 2 4 -1.0527 0.0132
13 2 5 -0.0207 -0.0113
13 2 6 1.0417 0.0061
13 3 0 -0.2540 0.0014
13 3 1 0.7823 -0.0012
13 3 2 -1.6989 -0.0012
13 3 3 2.3047 0.0053
13 3 4 -1.4836 -0.0093
13 3 5 -0.3741 0.0119
13 3 6 1.4659 -0.0116
13 3 7 -1.0680 0.0063
13 4 0 1.8063 -0.0013
13 4 1 -0.9180 -0.0006
13 4 2 -1.0434 0.0022
13 4 3 2.0096 -0.0038
13 4 4 -1.0620 0.0066
13 4 5 -0.4114 -0.0097
13 4 6 0.8086 0.0114
13 4 7 -0.3173 -0.0103
13 4 8 -0.0126 0.0050
13 5 0 0.3647 -0.0013
13 5 1 2.1114 0.0029
13 5 2 -3.8883 -0.0042
13 5 3 3.0371 0.0041
13 5 4 -0.6473 -0.0030
13 5 5 -0.9549 0.0043
13 5 6 1.1575 -0.0084
13 5 7 -0.8650 0.0115
13 5 8 0.5656 -0.0099
13 5 9 -0.0967 0.0037
13 6 0 0.8515 0.0021
13 6 1 0.1932 -0.0039
13 6 2 -0.5962 0.0044
13 6 3 -0.1054 -0.0045
13 6 4 0.2905 0.0047
13 6 5 0.6527 -0.0052
13 6 6 -1.3982 0.0067
13 6 7 1.1252 -0.0094
13 6 8 -0.4934 0.0093
13 6 9 0.0640 -0.0029
13 7 0 -0.1392 -0.0002
13 7 1 0.4708 0.0027
13 7 2 0.4272 -0.0054
13 7 3 -1.8697 0.0060
13 7 4 2.1453 -0.0048
13 7 5 -1.5897 0.0044
13 7 6 1.4961 -0.0058
13 7 7 -1.5642 0.0074
13 7 8 0.9429 -0.0085
13 7 9 -0.1361 0.0071
13 7 10 -0.0761 -0.0010
13 8 0 0.0719 0.0020
13 8 1 0.8909 -0.0049
13 8 2 -0.7966 0.0068
13 8 3 0.5722 -0.0068
13 8 4 -1.2085 0.0048
13 8 5 1.6663 -0.0021
13 8 6 -1.1763 0.0017
13 8 7 0.6372 -0.0045
13 8 8 -0.4302 0.0067
13 8 9 -0.2509 -0.0045
13 8 10 1.2920 -0.0012
13 9 0 -0.2231 -0.0002
13 9 1 1.1831 0.0010
13 9 2 -0.7537 -0.0034
13 9 3 0.4214 0.0048
13 9 4 -0.7208 -0.0035
13 9 5 0.5088 0.0013
13 9 6 0.1642 -0.0002
13 9 7 -0.0861 0.0010
13 9 8 -0.5737 -0.0031
13 9 9 0.7658 0.0035
13 9 10 -0.6391 0.0013
13 10 0 -3.3742 0.0009
13 10 1 3.1845 0.0012
13 10 2 -1.8769 -0.0030
13 10 3 1.1786 0.0023
13 10 4 -0.9278 -0.0004
13 10 5 0.2499 0.0002
13 10 6 0.1063 -0.0010
13 10 7 0.5957 0.0012
13 10 8 -1.2504 -0.0017
13 10 9 0.8581 0.0038
13 11 0 -0.8986 0.0004
13 11 1 -0.7201 -0.0016
13 11 2 1.5755 0.0025
13 11 3 -0.9646 -0.0035
13 11 4 0.2937 0.0035
13 11 5 -0.4925 -0.0020
13 11 6 0.7982 0.0011
13 11 7 -0.8370 -0.0019
13 11 8 1.1920 0.0031
13 11 9 -1.6460 -0.0044
13 12 1 -1.4940 0.0071
13 12 2 0.8993 -0.0079
13 12 3 -0.4861 0.0067
13 12 4 1.2126 -0.0047
13 12 5 -2.3304 0.0034
13 12 6 2.4026 -0.0025
13 12 7 -1.4717 0.0027
13 12 8 0.5111 -0.0050
14 3 1 2.8387 -0.0016
14 3 2 -2.9356 -0.0029
14 4 2 -2.7789 -0.0016
14 4 3 2.1152 -0.0016
14 5 2 -3.9289 -0.0010
14 5 3 1.7897 0.0004
14 5 4 0.6577 -0.0010
14 6 3 -1.9647 -0.0029
14 6 4 2.1093 0.0036
14 6 5 -0.6782 -0.0047
14 7 2 0.3244 -0.0063
14 7 3 -1.5542 0.0067
14 7 4 1.4046 -0.0063
14 7 5 -0.4485 0.0067
14 8 0 -0.1941 0.0032
14 8 1 1.3343 -0.0067
14 8 2 -1.1094 0.0086
14 8 3 0.8274 -0.0087
14 8 4 -1.5094 0.0075
14 8 5 1.9094 -0.0056
14 9 1 0.2829 0.0069
14 9 2 1.2401 -0.0104
14 9 3 -1.9173 0.0103
14 9 4 1.2437 -0.0071
0 0 0 0.0 0.0
;
_shelx_fab_checksum              73755
_olex2_submission_special_instructions 'No special instructions were received'
_oxdiff_exptl_absorpt_empirical_details 
;
Empirical correction (ABSPACK) includes:
- Absorption correction using spherical harmonics
- Frame scaling
;
_oxdiff_exptl_absorpt_empirical_full_max 1.922
_oxdiff_exptl_absorpt_empirical_full_min 0.586
